# Supplementary material for: ‘Invisible actors’—How poor methodology reporting compromises mouse models of oncology: A cross-sectional survey
Source: PLoS One. 2022 Oct 20;17(10):e0274738. doi: 10.1371/journal.pone.0274738 (PMC9584398; doi:10.1371/journal.pone.0274738)
Supplement: S1 Data — (XLSX) [file pone.0274738.s004.xlsx]

## Sheet: key
CARE & WELFARE
Variable	Definition	Coding
ID	Article identifier	text
Journal identifiers
PUBL	Journal publishing group	text
JOUR	Journal title	text
FIRST-AU	First author	text
Animals
NOMIN	Nominal strain strain identified	1 = Reported	0=Not reported
VERIF	Verifiable strain identifiers reported stock b=vendor ID, RRID), verifiable backcrossing & background information	1 = Reported	0=Not reported
Age	reported	1 = Reported	0=Not reported
Sex		1 = Reported	0=Not reported
M	males only	1 = Reported	0=Not reported
F	females only	1 = Reported	0=Not reported
Both	both sexes used	1 = yes	0 = no
WT	Body weight
SOURCE	Animal suppliers specific vendor, in-house colony, other	1 = Reported	0=Not reported
APPROVE	Ethical oversight approcal stated as obtained	1 = Reported	0=Not reported
APPR_NUM	Protocol or approval number	1 = Reported	0=Not reported
GUIDE	NIH Guide or other specific reference identified	1 = Reported	0=Not reported
NONE	No ethical oversight statements	1 = no statements	0= at least one item reported
CAGE	Type of caging/housing specified	1 = Reported	0=Not reported
DENSITY	Number of animals per cage	1 = Reported	0=Not reported
ENRICH	Enrichment provided	1 = Reported	0=Not reported
TEMP	Housing temperature or temperature range	1 = Reported	0=Not reported
PHOTO	Photperiod; light:dark hours	1 = Reported	0=Not reported
FEEDING	ad lib, fasted etc	1 = Reported	0=Not reported
FOOD	Specific mouse diet product identified	1 = Reported	0=Not reported
ACCLIM	Time from colonyintake to experiment	1 = Reported	0=Not reported
ANES	Anaesthesia agent, route, manufacture identified	1 = Reported	0=Not reported
ANALG	Analgesia use described?	1 = Reported	0=Not reported
PREEMP	Pre-emptive analgesia use	1 = Reported	0=Not reported
POSTOP	Post-operative/postinjury analgesia use	1 = Reported	0=Not reported
OPIOIDS	Opioids administered?	1 = Reported	0=Not reported
HUMANE	Humane endpoints explicitly described	1 = Reported	0=Not reported
EUTH_METHOD	Euthanasia methods described	1 = Reported	0=Not reported
INHAL	Agent: overdose of inhalation agent	1 = Reported	0=Not reported
DRUG	Agent: drug overdose	1 = Reported	0=Not reported
PHYS	Physical methods (decapitation, cervical dislocation, etc)	1 = Reported	0=Not reported
NOTSPEC	Animals reported as euthanised but methods not described	1 = Reported	0=Not reported
NOTREP	Euthanasia, end disposition not reported	1 = Euthanasia not mentioned, no methods reported	0= at least one of the above items mentioned
STUDy VALIDITY
ID	Article identifier	text
JOUR	Journal title	text
FIRST_AU	First author	text
TOTAL_N	unambiguous total number of mice used	1 = Reported	0=Not reported
POWER	power calculations used	1 = Reported	0=Not reported
GROUP_N	sample size per study arm	1 = Reported	0=Not reported
RANDOM	random allocation of interventions to experimental units	1 = Reported	0=Not reported
CONCEAL	allocation or assessment concealment (blinding)	1 = Reported	0=Not reported
TUMOUR BURDEN
ID	Article identifier	text
JOUR	Journal title	text
FIRST_AU	First author	text
SITE	tumour induction site reported	1 = Reported	0=Not reported
LATERALITY	unilateral or bilaterl tumour site induction	1 = Reported	0=Not reported
ROUTE	subcutanous, injection, craniotomy etc specficially identified	1 = Reported	0=Not reported
METHOD	measurement of SC tumours by callipers	1 =yes	0=No; not applicable
FORMULA	formula for calculating tumour volume explicitly described	1 = Reported	0=Not reported
FREQ	tumour measurement frequency: number of times per week	1 = Reported	0=Not reported
MAXSIZE	maximum tumour size reported or displayed in graphics	1 = Reported	0=Not reported
DURATION	time from tumour induction to experiment endpoint	1 = Reported	0=Not reported
TUMGT 1500	tumour size larger than 1500mm3	1 = yes	0=No	Not reported	relative= relative or normalised values	n/a = not applicable

## Sheet: care & welfare
ID	PUBL	JOUR	FIRST_AU	NOMINAL	VERIF	AGE	SEX	M	F	BOTH	WT	SOURCE	APPROVE	APP_NUM	GUIDE	NONE	CAGE	DENSITY	ENRICH	TEMP	PHOTO	FEEDING	FOOD	ACCLIM	ANES	ANALG	PREEMP	POSTOP	OPIOIDS	HUMANE	EUTH_METHOD	INHAL	DRUG	PHYS	NOTSPEC	NOTREP
1	AACR	Cancer Immunol Res	Xin G	1	0	1	1	0	1	0	0	1	1	0	0	0	0	0	0	0	0	0	0	0	0	0	0	0	0	1	0	0	0	0	1	0
2	AACR	Cancer Immunol Res	Schramme F	1	0	1	0	0	0	0	0	1	1	1	1	0	0	0	0	0	0	0	1	0	0	0	0	0	0	0	0	0	0	0	1	0
3	AACR	Cancer Immunol Res	Jung K	1	0	1	1	0	1	0	0	1	0	1	1	0	0	0	0	0	0	0	0	0	0	0	0	0	0	0	1	1	0	0	0	0
4	AACR	Cancer Immunol Res	Landoni	1	0	1	1	1	1	1	0	1	1	1	1	0	0	0	0	0	0	0	0	0	0	0	0	0	0	1	0	0	0	0	1	0
5	AACR	Cancer Immunol Res	Chen K	1	0	1	1	1	0	0	0	1	1	1	0	0	0	0	0	0	0	0	0	0	0	1	1	0	0	0	0	0	0	0	1	0
6	AACR	Cancer Immunol Res	Ye J	1	0	1	1	0	1	0	0	1	1	0	0	0	0	0	0	0	0	0	0	0	1	0	0	0	0	0	0	0	0	0	1	0
7	AACR	Cancer Immunol Res	Treffers L	1	0	1	1	1	1	1	0	1	1	1	0	0	0	0	0	0	0	0	0	0	0	0	0	0	0	0	0	0	0	0	1	0
8	AACR	Cancer Immunol Res	Galliverti	1	0	1	1	1	1	1	0	1	1	1	0	0	0	0	0	0	0	0	0	0	0	0	0	0	0	0	0	0	0	0	1	0
9	AACR	Cancer Immunol Res	Chen L	1	0	1	1	0	1	0	0	1	1	0	0	0	0	0	0	0	0	0	0	0	0	0	0	0	0	0	0	0	0	0	1	0
10	AACR	Cancer Immunol Res	Schreiber	1	0	1	0	0	0	0	0	1	1	0	0	0	0	0	0	0	0	0	0	0	0	0	0	0	0	1	0	0	0	0	1	0
11	AACR	Cancer Immunol Res	Omene	1	0	1	0	0	0	0	0	1	1	0	0	0	0	1	0	0	0	1	1	1	0	0	0	0	0	0	0	0	0	0	1	0
12	AACR	Cancer Immunol Res	de Silva	1	0	0	0	0	0	0	0	1	1	0	0	0	0	0	0	0	0	0	0	0	0	0	0	0	0	0	1	1	0	1	0	0
13	AACR	Cancer Immunol Res	Mirlekar	1	1	1	0	0	0	0	0	1	1	0	0	0	0	0	0	0	0	0	0	0	1	1	0	1	1	0	0	0	0	0	1	0
14	AACR	Cancer Immunol Res	Batra	1	0	1	1	0	1	0	0	1	1	0	0	0	0	0	0	0	0	0	0	0	0	0	0	0	0	0	0	0	0	0	1	0
15	AACR	Cancer Immunol Res	St Paul	1	0	1	0	0	0	0	0	1	1	0	1	0	0	0	0	0	0	0	0	0	0	0	0	0	0	1	0	0	0	0	0	1
16	AACR	Cancer Immunol Res	Maruoka	1	1	1	1	0	1	0	0	1	1	0	1	0	0	0	0	0	0	0	0	0	0	0	0	0	0	1	1	1	0	0	0	0
17	AACR	Cancer Immunol Res	Yan J	1	0	1	0	0	0	1	0	1	1	0	0	0	0	0	0	0	0	0	0	0	0	0	0	0	0	0	0	0	0	0	0	1
18	AACR	Cancer Immunol Res	Deligne	1	0	1	1	0	1	0	0	1	1	0	1	0	0	0	0	0	0	0	0	0	0	0	0	0	0	1	0	0	0	0	1	0
19	AACR	Cancer Immunol Res	Poh	1	0	1	1	1	1	1	0	0	1	0	1	0	0	0	0	0	0	0	0	0	0	0	0	0	0	0	0	0	0	0	0	1
20	AACR	Cancer Immunol Res	Chen B	1	0	1	1	0	1	0	0	1	1	0	0	0	0	0	0	0	0	0	0	0	1	0	0	0	0	0	0	0	0	0	1	0
21	AACR	Cancer Research	Zhang Y	1	0	1	0	0	0	0	0	0	1	0	1	0	0	0	0	0	0	0	0	0	0	0	0	0	0	0	0	0	0	0	0	1
22	AACR	Cancer Research	Bhattacharya	1	0	1	0	0	0	0	0	1	0	1	0	1	0	0	0	0	0	0	0	0	0	0	0	0	0	0	0	0	0	0	1	0
23	AACR	Cancer Research	Chen J	1	0	1	1	0	1	0	0	1	1	0	0	0	0	0	0	0	0	0	0	0	1	1	0	1	1	0	0	0	1	0	0	0
24	AACR	Cancer Research	Lourenco A	1	0	1	1	0	1	0	0	1	1	0	1	0	0	0	0	0	0	0	0	0	0	0	0	0	0	0	0	0	0	0	0	1
25	AACR	Cancer Research	McGregor G	1	0	0	1	1	1	1	0	0	1	1	0	0	0	0	0	0	0	0	0	0	0	0	0	0	0	0	0	0	0	0	1	0
26	AACR	Cancer Research	Kaymak	1	0	0	0	0	0	0	0	0	1	1	1	0	0	0	0	0	0	0	0	0	0	0	0	0	0	0	0	0	0	0	1	0
27	AACR	Cancer Research	Georgess	1	0	1	0	0	0	0	0	1	1	0	0	0	0	0	0	0	0	0	0	0	0	0	0	0	0	0	0	0	0	0	0	1
28	AACR	Cancer Research	Loh X-Y	1	0	0	1	0	1	0	0	0	1	1	0	0	0	0	0	0	0	0	0	0	0	0	0	0	0	0	0	0	0	0	0	1
29	AACR	Cancer Research	Ito H	1	0	1	1	1	0	0	0	1	1	1	1	0	0	0	0	0	1	1	0	0	0	0	0	0	0	0	0	0	0	0	0	1
30	AACR	Cancer Research	Matthew-Onabanjo,	1	0	0	0	0	0	0	0	0	1	0	0	0	0	0	0	0	0	0	0	0	0	0	0	0	0	0	0	0	0	0	0	1
31	AACR	Cancer Research	Ikemori R	1	0	1	1	1	0	0	0	1	1	0	0	0	0	0	0	0	0	0	0	0	0	0	0	0	0	0	1	0	1	1	0	0
32	AACR	Cancer Research	Plantureux	1	0	1	0	0	0	0	0	1	1	1	1	0	0	0	0	0	0	0	0	0	1	0	0	0	0	0	0	0	0	0	0	1
33	AACR	Cancer Research	Navas	1	0	0	0	0	0	0	0	1	0	0	1	0	0	0	0	0	0	0	0	0	0	0	0	0	0	0	0	0	0	0	0	1
34	AACR	Cancer Research	Qu Y-Y	1	0	1	0	0	0	0	0	0	1	0	0	0	0	0	0	1	1	0	0	0	0	0	0	0	0	0	0	0	0	0	1	0
35	AACR	Cancer Research	Ferrandon S	1	1	1	0	0	0	0	0	1	1	1	1	0	0	0	0	0	0	0	0	0	1	0	0	0	0	0	0	0	0	0	1	0
36	AACR	Cancer Research	Luo Q	1	0	1	1	1	0	0	0	1	1	0	0	0	0	0	0	0	0	0	0	0	0	0	0	0	0	0	0	0	0	0	1	0
37	AACR	Cancer Research	Umeh-Garcia M	1	1	1	1	0	1	0	0	1	1	0	0	0	0	0	0	0	0	0	0	1	0	0	0	0	0	0	0	0	0	0	1	0
38	AACR	Cancer Research	McCann	1	1	0	1	1	0	0	0	1	1	0	0	0	0	0	0	0	0	0	0	0	0	0	0	0	0	0	0	0	0	0	0	1
39	AACR	Cancer Research	Kong T	1	0	1	1	0	1	0	0	1	1	0	1	0	0	0	0	0	0	0	0	0	0	0	0	0	0	0	0	0	0	0	0	1
40	AACR	Cancer Research	Chiodoni C	1	0	0	1	0	1	0	0	1	1	0	1	0	0	0	0	0	0	0	0	0	0	0	0	0	0	0	0	0	0	0	0	1
41	AACR	Cancer Discovery	Hallin	1	0	1	1	0	1	0	0	1	0	0	1	0	0	0	0	0	0	0	0	0	0	0	0	0	0	0	0	0	0	0	0	1
42	AACR	Cancer Discovery	Costa C	0	0	1	1	0	1	0	0	0	1	0	0	0	0	0	0	0	0	0	0	0	0	0	0	0	0	0	0	0	0	0	0	1
43	AACR	Cancer Discovery	Klotz R	1	0	1	1	0	1	0	0	0	1	0	0	0	0	0	0	0	0	0	0	0	0	0	0	0	0	0	0	0	0	0	0	1
44	AACR	Cancer Discovery	Hobbs A	1	0	1	0	0	0	0	0	0	0	0	1	0	0	0	0	0	0	0	0	0	0	0	0	0	0	0	0	0	0	0	0	1
45	AACR	Cancer Discovery	Yan J	1	0	1	0	0	0	0	0	1	1	0	0	0	0	0	0	0	0	0	0	0	0	0	0	0	0	0	0	0	0	0	0	1
46	AACR	Cancer Discovery	Huang Y-H	1	1	1	1	0	1	0	0	1	1	0	0	0	0	0	0	0	0	1	1	0	0	0	0	0	0	0	0	0	0	0	0	1
47	AACR	Cancer Discovery	Cremer A	1	0	1	1	0	1	0	0	1	1	0	0	0	0	0	0	0	0	0	1	0	0	0	0	0	0	1	0	0	0	0	1	0
48	AACR	Cancer Discovery	Dominguez CX	1	1	1	0	0	0	0	0	1	0	0	1	0	1	0	0	0	0	0	0	1	0	0	0	0	0	0	0	0	0	0	1	0
49	AACR	Cancer Discovery	Erkes	1	0	1	1	1	1	1	0	1	1	0	0	0	0	0	0	0	0	1	1	0	0	0	0	0	0	0	0	0	0	0	0	1
50	AACR	Cancer Discovery	Li F	1	0	1	1	1	0	0	0	1	1	0	0	0	0	0	0	0	0	0	0	0	1	0	0	0	0	0	1	1	0	0	0	0
51	AACR	Cancer Discovery	Zhang H	1	0	1	0	0	0	0	0	1	0	0	1	0	0	0	0	0	0	0	0	0	1	0	0	0	0	0	0	0	0	0	0	1
52	AACR	Cancer Discovery	Chen P	1	0	1	1	0	1	0	0	1	1	0	0	0	0	1	0	0	0	0	0	0	0	0	0	0	0	1	0	0	0	0	1	0
53	AACR	Cancer Discovery	Fan J-B	1	0	1	1	0	1	0	0	1	1	0	1	0	0	0	0	0	0	0	0	0	0	0	0	0	0	0	0	0	0	0	1	0
54	AACR	Cancer Discovery	Zhang Y	1	0	1	0	0	0	0	0	1	0	0	1	0	0	0	0	0	0	0	0	0	0	0	0	0	0	0	0	0	0	0	1	0
55	AACR	Cancer Discovery	Mondello P	1	0	1	1	0	1	0	0	0	0	0	1	0	0	0	0	0	0	0	0	0	0	0	0	0	0	0	0	0	0	0	1	0
56	AACR	Cancer Discovery	Hu L	1	0	1	0	0	0	0	0	1	1	0	1	0	0	0	0	0	0	1	1	0	0	0	0	0	0	0	0	0	0	0	1	0
57	AACR	Cancer Discovery	Singh N	1	0	1	0	0	0	0	0	1	0	0	0	1	0	0	0	0	0	0	0	0	0	0	0	0	0	0	0	0	0	0	0	1
58	AACR	Cancer Discovery	Dobson S	1	0	1	1	0	1	0	0	0	1	0	0	0	0	0	0	0	0	0	0	0	0	0	0	0	0	0	0	0	0	0	1	0
59	AACR	Cancer Discovery	Sodir N	1	0	0	0	0	0	0	0	1	1	0	1	0	0	0	0	0	1	1	1	0	1	0	0	0	0	0	1	0	0	1	0	0
60	AACR	Cancer Discovery	Dey P	1	1	1	0	0	0	0	0	1	1	0	0	0	0	0	0	0	0	0	0	0	1	1	0	1	0	1	0	0	0	0	1	0
61	AACR	Molecular Cancer Research	Lu B	1	0	1	1	0	1	0	0	1	1	1	0	0	0	0	0	0	0	0	0	0	0	0	0	0	0	0	0	0	0	0	0	1
62	AACR	Molecular Cancer Research	Nguyen DJM	1	0	1	1	1	1	1	0	1	1	0	0	0	0	0	0	0	0	0	0	0	0	0	0	0	0	1	0	0	0	0	0	1
63	AACR	Molecular Cancer Research	Avasarala	1	1	1	0	0	0	0	0	1	1	0	1	0	0	0	0	0	0	0	0	0	0	0	0	0	0	0	0	0	0	0	1	0
64	AACR	Molecular Cancer Research	Liu Y	0	0	1	1	0	1	0	0	1	1	1	0	0	0	0	0	0	0	0	0	0	0	0	0	0	0	0	0	0	0	0	1	0
65	AACR	Molecular Cancer Research	Avula L	0	1	1	1	0	1	0	0	1	1	0	1	0	0	0	0	0	0	0	0	0	1	0	0	0	0	0	0	0	0	0	1	0
66	AACR	Molecular Cancer Research	Kandasmy S	1	0	0	1	0	1	0	0	0	1	0	0	0	0	0	0	0	0	0	0	0	0	0	0	0	0	0	0	0	0	0	0	1
67	AACR	Molecular Cancer Research	Pearson JM	1	0	0	0	0	0	0	0	1	1	1	0	0	0	0	0	0	0	0	0	0	0	0	0	0	0	0	0	0	0	0	1	0
68	AACR	Molecular Cancer Research	Zheng Y	1	0	1	0	0	0	0	0	1	1	0	0	0	0	0	0	0	0	0	0	0	0	0	0	0	0	1	1	1	0	0	0	0
69	AACR	Molecular Cancer Research	Liu Y-C	1	0	1	1	1	0	0	0	1	1	1	0	0	0	0	0	0	0	0	0	0	1	0	0	0	0	0	0	0	0	0	0	1
70	AACR	Molecular Cancer Research	Song S	0	0	0	0	0	0	0	0	0	0	0	0	1	0	0	0	0	0	0	0	0	0	0	0	0	0	0	0	0	0	0	0	1
71	AACR	Molecular Cancer Research	Kang H-G	0	0	0	0	0	0	0	0	0	1	0	0	0	0	0	0	0	0	0	0	0	0	0	0	0	0	0	0	0	0	0	0	1
72	AACR	Molecular Cancer Research	Wong C	1	0	1	1	0	1	0	0	1	1	0	0	0	0	0	0	0	0	0	0	0	0	0	0	0	0	0	0	0	0	0	0	1
73	AACR	Molecular Cancer Research	Xiao M	0	0	1	1	0	1	0	0	1	1	0	0	0	0	0	0	0	0	0	0	0	0	0	0	0	0	0	0	0	0	0	1	0
74	AACR	Molecular Cancer Research	Urrutia	1	0	1	1	0	1	0	0	1	1	1	1	0	0	0	0	0	0	0	0	0	1	0	0	0	0	1	0	0	0	0	1	0
75	AACR	Molecular Cancer Research	Eroglu B	1	0	0	1	1	1	1	0	0	0	0	1	0	0	0	0	0	0	0	0	0	0	0	0	0	0	0	0	0	0	0	1	0
76	AACR	Molecular Cancer Research	Buensuceso,	1	1	1	1	0	1	0	0	1	1	0	0	0	0	0	0	0	0	1	1	0	0	0	0	0	0	1	0	0	0	0	1	0
77	AACR	Molecular Cancer Research	Zhao Z	1	0	1	1	1	0	0	0	1	1	0	0	0	0	0	0	0	0	0	0	0	1	0	0	0	0	0	1	0	0	1	0	0
78	AACR	Molecular Cancer Research	Manabe T	1	0	1	1	0	1	0	1	1	1	1	0	0	0	0	0	0	0	0	0	0	0	0	0	0	0	0	1	0	0	1	0	0
79	AACR	Molecular Cancer Research	Ye S	1	0	1	0	0	0	0	0	1	1	0	0	0	0	0	0	0	0	0	0	0	0	0	0	0	0	0	0	0	0	0	1	0
80	AACR	Molecular Cancer Research	Akella	1	0	1	1	0	1	0	0	0	1	0	0	0	0	0	0	0	0	0	0	0	0	0	0	0	0	0	0	0	0	0	0	1
81	BMC	Molecular Cancer	Tang	0	0	0	0	0	0	0	0	0	0	0	0	1	0	0	0	0	0	0	0	0	0	0	0	0	0	0	0	0	0	0	0	1
82	BMC	Molecular Cancer	Ma	1	0	1	0	0	0	0	0	1	1	0	0	0	0	0	0	0	0	0	0	0	0	0	0	0	0	0	0	0	0	0	1	0
83	BMC	Molecular Cancer	Pothuraju	0	0	1	0	0	0	0	0	0	1	0	1	0	0	0	0	0	0	0	0	0	1	0	0	0	0	0	0	0	0	0	1	0
84	BMC	Molecular Cancer	Jin D	1	0	1	1	0	1	0	0	0	1	0	1	0	0	0	0	0	0	0	0	0	0	0	0	0	0	0	0	0	0	0	1	0
85	BMC	Molecular Cancer	Yang H	1	0	1	0	0	0	0	0	1	1	0	0	0	0	0	0	0	0	0	0	0	0	0	0	0	0	0	0	0	0	0	0	1
86	BMC	Molecular Cancer	Xu J	0	0	1	1	1	0	0	0	0	1	0	1	0	0	0	0	0	0	0	0	0	0	0	0	0	0	0	0	0	0	0	1	0
87	BMC	Molecular Cancer	Jin B	1	0	1	1	1	0	0	0	1	1	0	0	0	0	0	0	0	0	0	0	0	0	0	0	0	0	1	0	0	0	0	1	0
88	BMC	Molecular Cancer	Shen C	1	0	1	1	1	0	0	0	1	0	0	0	1	0	0	0	0	0	0	0	0	1	0	0	0	0	0	0	0	0	0	0	1
89	BMC	Molecular Cancer	Guo X	0	0	0	1	1	0	0	0	0	0	0	0	1	0	0	0	0	0	0	0	0	0	0	0	0	0	0	0	0	0	0	1	0
90	BMC	Molecular Cancer	Huang X-Y	1	0	0	0	0	0	0	0	1	0	0	1	0	0	0	0	0	0	0	0	0	0	0	0	0	0	0	0	0	0	0	0	1
91	BMC	Molecular Cancer	Wu H	1	0	1	0	0	0	0	0	1	0	0	1	0	0	0	0	0	0	0	0	1	0	0	0	0	0	0	0	0	0	0	1	0
92	BMC	Molecular Cancer	Chen J	1	0	1	0	0	0	0	1	0	1	1	0	0	0	0	0	0	0	0	0	0	0	0	0	0	0	0	1	0	0	1	0	0
93	BMC	Molecular Cancer	Wu Y	1	0	1	1	1	0	0	0	1	1	0	1	0	0	0	0	0	0	0	0	0	0	0	0	0	0	0	0	0	0	0	1	0
94	BMC	Molecular Cancer	Li J	1	0	1	0	0	0	0	0	0	1	0	1	0	0	0	0	0	0	0	0	0	0	0	0	0	0	0	0	0	0	0	1	0
95	BMC	Molecular Cancer	Chen X	0	0	0	0	0	0	0	0	0	1	1	0	0	0	0	0	0	0	0	0	0	0	0	0	0	0	0	0	0	0	0	1	0
96	BMC	Molecular Cancer	Li Y	1	0	1	1	0	1	0	0	0	1	0	1	0	0	0	0	0	0	0	0	0	0	0	0	0	0	0	0	0	0	0	1	0
97	BMC	Molecular Cancer	Zhang P-F	1	0	1	1	1	0	0	0	0	1	1	0	0	0	0	0	0	0	0	0	0	0	0	0	0	0	1	0	0	0	0	1	0
98	BMC	Molecular Cancer	Xie M	1	0	1	1	1	0	0	0	0	1	1	0	0	0	0	0	0	0	0	0	0	1	0	0	0	0	0	0	0	0	0	1	0
99	BMC	Molecular Cancer	Xie J-W	1	0	1	1	1	0	0	0	1	1	0	0	0	0	0	0	0	0	0	0	0	0	0	0	0	0	0	0	0	0	0	1	0
100	BMC	Molecular Cancer	Zhou C	1	0	1	1	1	1	1	1	1	1	0	0	0	0	0	0	0	0	0	0	0	0	0	0	0	0	0	0	0	0	0	1	0
101	BMC	Journal Hematology & Oncology	Zhu Q	1	0	1	1	0	1	0	0	1	1	0	1	0	0	0	0	0	0	0	0	0	0	0	0	0	0	0	0	0	0	0	1	0
102	BMC	Journal Hematology & Oncology	Yang L-Y	1	0	0	0	0	0	0	0	1	1	0	0	0	0	0	0	0	0	0	0	0	0	0	0	0	0	0	0	0	0	0	1	0
103	BMC	Journal Hematology & Oncology	Zuo X	1	0	0	0	0	0	0	0	0	0	0	0	1	0	0	0	0	0	0	0	0	0	0	0	0	0	0	0	0	0	0	1	0
104	BMC	Journal Hematology & Oncology	Chen Z	0	0	0	0	0	0	0	0	0	1	0	1	0	0	0	0	0	0	0	0	0	0	0	0	0	0	0	0	0	0	0	1	0
105	BMC	Journal Hematology & Oncology	Elgamai O	1	0	0	0	0	0	0	0	1	1	0	0	0	0	0	0	0	0	0	0	0	0	0	0	0	0	1	0	0	0	0	0	1
106	BMC	Journal Hematology & Oncology	Sun C	1	0	1	1	1	0	0	0	1	1	0	0	0	0	0	0	0	0	0	0	0	0	0	0	0	0	0	0	0	0	0	1	0
107	BMC	Journal Hematology & Oncology	Ma X-L	1	0	1	1	1	0	0	0	1	0	0	1	0	0	0	0	0	0	0	0	0	0	0	0	0	0	0	0	0	0	0	0	1
108	BMC	Journal Hematology & Oncology	Coussy F	1	0	0	1	0	1	0	0	1	0	0	1	0	0	0	0	0	0	0	0	0	0	0	0	0	0	0	0	0	0	0	0	1
109	BMC	Journal Hematology & Oncology	Zheng S	1	0	1	1	0	1	0	0	1	0	0	0	1	0	0	0	0	0	0	0	1	0	0	0	0	0	0	0	0	0	0	1	0
110	BMC	Journal Hematology & Oncology	Song H	1	0	1	1	0	1	0	0	0	1	1	1	0	0	0	0	0	0	0	0	0	0	0	0	0	0	0	0	0	0	0	0	1
111	BMC	Journal Hematology & Oncology	Domínguez J-M	1	0	1	1	0	1	0	0	1	1	0	0	0	0	0	0	0	0	0	0	0	0	0	0	0	0	1	0	0	0	0	1	0
112	BMC	Journal Hematology & Oncology	Yu X	1	0	1	0	0	0	0	0	1	1	0	0	0	0	0	0	0	0	0	0	0	0	0	0	0	0	0	0	0	0	0	1	0
113	BMC	Journal Hematology & Oncology	Lu C-S	1	0	1	1	1	0	0	0	0	1	1	0	0	0	0	0	0	0	0	0	0	0	0	0	0	0	1	0	0	0	0	1	0
114	BMC	Journal Hematology & Oncology	Wang D	1	0	1	1	0	1	0	0	1	1	0	0	0	0	0	0	0	0	0	0	0	0	0	0	0	0	0	0	0	0	0	1	0
115	BMC	Journal Hematology & Oncology	Basher F	1	0	1	1	1	0	0	0	0	1	0	0	0	0	0	0	0	0	0	0	0	0	0	0	0	0	1	0	0	0	0	1	0
116	BMC	Journal Hematology & Oncology	Zhou X	1	0	1	1	0	1	0	0	0	1	0	0	0	1	0	0	0	0	0	0	0	0	0	0	0	0	0	0	0	0	0	0	1
117	BMC	Journal Hematology & Oncology	Wang J	1	0	1	1	0	1	0	0	1	1	0	1	0	0	0	0	0	0	0	0	0	0	0	0	0	0	0	0	0	0	0	1	0
118	BMC	Journal Hematology & Oncology	Cosi I	1	0	0	0	0	0	0	0	0	1	0	0	0	0	0	0	0	0	0	0	0	0	0	0	0	0	0	0	0	0	0	0	1
119	BMC	Journal Hematology & Oncology	Choi YS	1	0	1	1	1	1	1	0	1	1	1	1	0	0	0	0	0	0	0	0	0	0	0	0	0	0	0	0	0	0	0	1	0
120	BMC	Journal Hematology & Oncology	Lei K	0	0	1	0	0	0	0	0	0	1	0	0	0	0	0	0	0	0	0	0	0	0	0	0	0	0	0	0	0	0	0	1	0
121	BMC	BMC Cancer	Sun Y-L	1	0	1	1	1	0	0	1	1	1	0	1	0	0	1	0	1	1	0	0	1	0	0	0	0	0	0	1	0	0	1	0	0
122	BMC	BMC Cancer	Beaino M	1	0	1	0	0	0	0	1	1	1	1	1	0	0	0	0	0	0	0	0	0	0	0	0	0	0	1	1	1	0	0	0	0
123	BMC	BMC Cancer	Perez	1	0	1	1	0	1	0	0	1	1	1	1	0	1	1	1	1	1	1	1	1	1	0	0	0	0	1	1	1	0	1	0	0
124	BMC	BMC Cancer	Yoshida	1	0	1	1	1	0	0	1	1	1	1	0	0	0	0	0	0	1	1	0	0	0	0	0	0	0	0	1	1	0	0	0	0
125	BMC	BMC Cancer	Yang Y	1	0	1	1	0	1	0	1	1	1	1	1	0	1	1	0	1	1	0	0	0	0	0	0	0	0	0	1	0	1	1	0	0
126	BMC	BMC Cancer	Liao X	1	0	1	1	1	0	0	1	1	1	0	0	0	0	0	0	1	1	0	0	0	0	0	0	0	0	0	1	0	1	1	0	0
127	BMC	BMC Cancer	Sasagawa T	1	0	1	1	0	1	0	0	1	1	1	0	0	0	1	0	1	1	1	0	0	1	0	0	0	0	0	1	0	0	1	0	0
128	BMC	BMC Cancer	Preston	1	0	1	0	0	0	0	0	1	1	0	1	0	0	0	0	0	0	0	0	0	0	0	0	0	0	0	0	0	0	0	0	1
129	BMC	BMC Cancer	Fliedner	1	0	1	1	0	1	0	0	1	1	1	0	0	1	1	0	0	0	1	0	1	1	0	0	0	0	0	1	0	0	1	0	0
130	BMC	BMC Cancer	Dutta	1	0	1	1	0	1	0	0	1	1	1	1	0	0	0	0	0	0	0	0	0	0	0	0	0	0	0	1	1	0	0	0	0
131	BMC	BMC Cancer	Richter	1	0	1	1	0	1	0	1	1	1	1	0	0	0	0	0	0	0	0	0	0	1	0	0	0	0	0	1	0	0	1	0	0
132	BMC	BMC Cancer	Li J	1	0	1	1	0	1	0	0	1	0	0	0	1	0	0	0	0	0	0	0	0	0	0	0	0	0	0	1	0	0	1	0	0
133	BMC	BMC Cancer	Li N	1	0	1	0	0	0	0	0	1	0	0	1	0	0	0	0	0	0	0	0	0	0	0	0	0	0	0	1	0	1	0	0	0
134	BMC	BMC Cancer	Koziol	1	1	1	1	0	1	0	0	1	1	0	0	0	0	0	0	0	0	0	0	0	0	0	0	0	0	1	1	1	0	1	0	0
135	BMC	BMC Cancer	Liu F	1	0	1	1	1	0	0	1	1	1	0	1	0	0	0	0	0	0	0	0	0	0	0	0	0	0	0	1	0	0	1	0	0
136	BMC	BMC Cancer	Xu N	1	0	1	1	1	0	0	0	1	1	0	1	0	0	0	0	0	0	0	0	0	0	0	0	0	0	0	1	0	0	1	0	0
137	BMC	BMC Cancer	Sriskandarajah	1	0	1	1	0	1	0	0	0	1	0	1	0	0	0	0	0	0	0	0	0	0	0	0	0	0	0	0	0	0	0	0	1
138	BMC	BMC Cancer	Sano	0	0	1	1	1	0	0	0	1	1	0	1	0	0	0	0	1	1	1	0	0	1	0	0	0	0	0	1	1	0	1	0	0
139	BMC	BMC Cancer	Chen C	0	0	0	0	0	0	0	0	1	0	0	1	0	0	0	0	0	0	0	0	0	0	0	0	0	0	0	1	0	0	1	0	0
140	BMC	BMC Cancer	Shah N	1	0	1	1	0	1	0	1	1	1	1	0	0	0	0	0	0	0	0	0	0	1	0	0	0	0	0	1	0	1	1	0	0
141	BMC	Cancer Cell International	Zeng	1	0	1	1	1	1	1	0	1	0	0	1	0	0	0	0	0	0	0	0	0	1	0	0	0	0	1	0	0	0	0	0	1
142	BMC	Cancer Cell International	Gao n	1	0	1	1	1	0	0	1	1	0	0	0	1	0	0	0	0	0	0	0	0	0	0	0	0	0	0	0	0	0	0	0	1
143	BMC	Cancer Cell International	Dai Q	0	0	1	1	0	1	0	0	0	1	0	0	0	0	0	0	0	0	0	0	0	0	0	0	0	0	0	0	0	0	0	1	0
144	BMC	Cancer Cell International	Yang Y	1	0	1	1	0	1	0	0	1	1	0	0	0	0	0	0	0	1	1	0	0	0	0	0	0	0	0	0	0	0	0	1	0
145	BMC	Cancer Cell International	Luo Y	1	0	1	0	0	0	0	0	1	1	0	0	0	0	0	0	0	0	0	0	0	0	0	0	0	0	0	0	0	0	0	0	1
146	BMC	Cancer Cell International	Lim C	1	0	1	1	1	0	0	0	1	1	0	1	0	0	0	0	0	0	0	0	0	0	0	0	0	0	0	0	0	0	0	1	0
147	BMC	Cancer Cell International	Zhao D	1	0	1	1	0	1	0	0	1	0	0	1	0	0	0	0	0	1	1	0	0	0	0	0	0	0	1	0	0	0	0	1	0
148	BMC	Cancer Cell International	Xia F	1	0	1	1	1	0	0	0	1	1	0	0	0	0	0	0	1	1	1	0	0	0	0	0	0	0	0	1	1	0	0	0	0
149	BMC	Cancer Cell International	Wang X	1	0	1	1	0	1	0	0	1	1	0	0	0	0	0	0	1	0	1	0	0	0	0	0	0	0	0	0	0	0	0	1	0
150	BMC	Cancer Cell International	Lu J	1	0	0	0	0	0	0	0	0	1	0	0	0	0	0	0	0	0	0	0	0	0	0	0	0	0	1	0	0	0	0	1	0
151	BMC	Cancer Cell International	Tan X	1	0	1	1	1	0	0	0	1	1	0	0	0	0	0	0	0	0	0	0	0	0	0	0	0	0	0	0	0	0	0	1	0
152	BMC	Cancer Cell International	Chen D	1	0	1	0	0	0	0	0	1	1	0	0	0	0	0	0	0	0	0	0	0	0	0	0	0	0	0	0	0	0	0	1	0
153	BMC	Cancer Cell International	Zhang R	1	0	1	1	0	1	0	0	1	1	0	0	0	0	0	0	0	0	0	0	0	0	0	0	0	0	0	0	0	0	0	1	0
154	BMC	Cancer Cell International	Shao M	1	0	1	1	1	0	0	0	1	1	0	0	0	0	0	0	0	0	0	0	0	0	0	0	0	0	0	0	0	0	0	1	0
155	BMC	Cancer Cell International	Wei B	1	0	1	1	0	1	0	0	1	0	0	1	0	0	0	0	0	0	0	0	0	0	0	0	0	0	0	0	0	0	0	1	0
156	BMC	Cancer Cell International	Xie Y	1	0	1	1	1	0	0	0	0	1	0	0	0	0	0	0	0	0	0	0	0	0	0	0	0	0	0	0	0	0	0	1	0
157	BMC	Cancer Cell International	Ding Y	1	0	1	1	1	1	1	0	1	0	0	1	0	0	0	0	0	0	0	0	0	0	0	0	0	0	0	0	0	0	0	1	0
158	BMC	Cancer Cell International	Hu X	0	0	1	1	0	1	0	0	1	1	0	0	0	0	0	0	0	0	0	0	0	0	0	0	0	0	0	0	0	0	0	0	1
159	BMC	Cancer Cell International	Tang L	1	0	0	0	0	0	0	0	0	1	0	0	0	0	0	0	0	0	0	0	0	0	0	0	0	0	0	0	0	0	0	0	1
160	BMC	Cancer Cell International	Guo C	1	0	1	1	1	0	0	1	1	1	0	0	0	0	0	0	1	0	1	0	0	0	0	0	0	0	0	0	0	0	0	1	0
161	Elsevier	Cancer Cell	Goveia	1	0	1	1	1	1	0	0	1	1	1	0	0	1	0	0	0	1	1	0	0	1	0	0	0	0	0	0	0	0	0	1	0
162	Elsevier	Cancer Cell	Zhang H	1	1	1	1	1	1	1	0	1	1	0	0	0	0	0	0	0	0	0	0	0	1	0	0	0	0	0	0	0	0	0	1	0
163	Elsevier	Cancer Cell	Hanniford	1	1	1	1	0	1	0	0	1	1	1	0	0	0	0	0	0	0	1	0	0	1	0	0	0	0	0	0	0	0	0	1	0
164	Elsevier	Cancer Cell	Orgaz	1	1	1	1	1	1	1	1	1	1	0	1	0	0	0	0	0	0	0	0	0	0	0	0	0	0	0	0	0	0	0	0	1
165	Elsevier	Cancer Cell	Kurppa	1	1	1	1	0	1	0	0	1	1	0	0	0	0	0	0	0	0	0	0	1	0	0	0	0	0	0	0	0	0	0	1	0
166	Elsevier	Cancer Cell	Karakashev	1	0	1	1	0	1	0	0	1	1	0	0	0	1	0	0	0	0	0	0	0	0	0	0	0	0	1	0	0	0	0	0	1
167	Elsevier	Cancer Cell	Cheung	1	1	0	1	1	1	1	0	1	1	1	1	0	1	1	0	1	1	1	0	1	0	0	0	0	0	0	0	0	0	0	0	1
168	Elsevier	Cancer Cell	Sudhan	1	0	1	1	0	1	0	0	1	1	1	0	0	0	0	0	0	0	0	0	0	0	0	0	0	0	0	0	0	0	0	0	1
169	Elsevier	Cancer Cell	Hegde	1	1	1	0	0	0	0	0	1	1	1	0	0	0	0	0	0	0	0	0	0	1	0	0	0	0	1	1	1	0	1	0	0
170	Elsevier	Cancer Cell	Fortin	1	1	1	1	1	1	1	0	1	1	1	0	0	0	0	0	0	1	1	0	0	1	0	0	0	0	0	1	0	1	1	0	0
171	Elsevier	Cancer Cell	Liu	1	0	1	1	0	1	0	0	1	1	0	0	0	0	0	0	0	0	0	0	0	0	0	0	0	0	0	0	0	0	0	0	1
172	Elsevier	Cancer Cell	Salvador-Barbero	1	0	0	0	0	0	0	0	0	1	0	0	0	0	0	0	0	0	0	0	0	0	0	0	0	0	0	0	0	0	0	1	0
173	Elsevier	Cancer Cell	Sagnella	1	0	1	1	0	1	0	0	1	1	0	1	0	0	0	0	0	0	0	0	0	0	0	0	0	0	1	0	0	0	0	1	0
174	Elsevier	Cancer Cell	McGrail	1	1	1	1	1	1	1	0	1	1	0	0	0	0	0	0	0	0	0	0	0	0	0	0	0	0	0	0	0	0	0	0	1
175	Elsevier	Cancer Cell	Zheng Z-Y	1	0	1	1	0	1	0	0	1	1	0	0	0	0	0	0	0	0	0	0	0	0	0	0	0	0	0	0	0	0	0	0	1
176	Elsevier	Cancer Cell	Wright	1	0	1	1	0	1	0	0	1	1	1	1	0	0	0	0	0	0	0	0	0	0	0	0	0	0	0	0	0	0	0	1	0
177	Elsevier	Cancer Cell	Zhang Z	1	1	0	1	1	0	0	0	1	0	0	1	0	0	0	0	0	0	0	0	0	0	0	0	0	0	0	0	0	0	0	0	1
178	Elsevier	Cancer Cell	Alam H	1	1	1	0	0	0	0	0	1	1	0	0	0	0	0	0	0	0	0	0	0	1	0	0	0	0	0	0	0	0	0	1	0
179	Elsevier	Cancer Cell	Beguelin	1	1	1	1	0	0	0	0	1	1	0	1	0	0	0	0	0	0	0	0	0	0	0	0	0	0	0	0	0	0	0	1	0
180	Elsevier	Cancer Cell	Dheilly	1	1	1	1	0	1	0	0	1	1	1	1	0	0	0	0	0	0	0	0	0	0	0	0	0	0	1	0	0	0	0	1	0
181	Elsevier	Cancer Letters	Schoojnas	1	0	1	1	0	1	0	0	1	0	1	0	1	0	0	0	0	0	0	0	0	0	0	0	0	0	0	0	0	0	0	0	1
182	Elsevier	Cancer Letters	Liu C	1	0	1	1	1	0	0	1	1	1	0	0	0	0	0	0	0	1	1	0	0	0	0	0	0	0	0	0	0	0	0	1	0
183	Elsevier	Cancer Letters	Pina M	1	0	1	1	0	1	0	1	1	1	0	1	0	0	0	0	0	0	0	0	0	0	0	0	0	0	0	1	0	0	1	0	0
184	Elsevier	Cancer Letters	Kashyap	0	0	1	1	0	1	0	0	0	1	0	0	0	0	0	0	0	0	0	0	0	0	0	0	0	0	1	0	0	0	0	1	0
185	Elsevier	Cancer Letters	Liu Ch	1	0	1	1	0	1	0	1	1	1	0	0	0	0	0	0	1	1	0	0	0	0	0	0	0	0	0	0	0	0	0	1	0
186	Elsevier	Cancer Letters	Du B	1	0	1	1	1	0	0	1	1	1	0	0	0	0	0	0	0	0	0	0	0	0	0	0	0	0	0	0	0	0	0	0	1
187	Elsevier	Cancer Letters	Zhao M	0	0	1	1	0	1	0	0	0	0	0	1	0	0	0	0	0	0	0	0	0	0	0	0	0	0	0	0	0	0	0	1	0
188	Elsevier	Cancer Letters	Zhang W	1	0	1	1	1	0	0	1	1	0	0	1	0	0	0	0	1	1	0	0	0	0	0	0	0	0	0	0	0	0	0	0	1
189	Elsevier	Cancer Letters	Chen G	1	0	1	1	1	0	0	0	1	1	1	0	0	0	0	0	0	0	0	0	0	0	0	0	0	0	0	0	0	0	0	1	0
190	Elsevier	Cancer Letters	Choi B	1	0	1	0	0	0	0	0	1	1	1	1	0	0	0	0	0	0	0	0	0	0	0	0	0	0	1	0	0	0	0	1	0
191	Elsevier	Cancer Letters	Park J	1	0	1	1	1	0	0	0	1	1	1	1	0	0	0	0	0	0	0	0	1	0	0	0	0	0	0	0	0	0	0	1	0
192	Elsevier	Cancer Letters	Wu X	1	0	1	1	0	1	0	0	1	1	0	1	0	0	0	0	0	0	0	0	0	0	0	0	0	0	0	0	0	0	0	1	0
193	Elsevier	Cancer Letters	Wei J	1	0	1	1	0	1	0	0	0	1	0	1	0	0	0	0	0	0	0	0	0	0	0	0	0	0	0	0	0	0	0	1	0
194	Elsevier	Cancer Letters	Zhao Z	1	0	1	1	0	1	0	0	1	1	0	1	0	0	0	0	0	0	0	0	0	0	0	0	0	0	0	0	0	0	0	1	0
195	Elsevier	Cancer Letters	Yang Y-F	1	0	1	1	1	0	0	0	0	1	0	0	0	0	0	0	0	0	0	0	0	0	0	0	0	0	0	0	0	0	0	0	1
196	Elsevier	Cancer Letters	Du T	1	0	1	1	1	0	0	0	1	1	0	0	0	0	0	0	0	0	0	0	0	0	0	0	0	0	0	0	0	0	0	1	0
197	Elsevier	Cancer Letters	Quan	1	0	1	1	1	0	0	0	1	1	0	1	0	0	0	0	0	0	0	0	0	0	0	0	0	0	0	0	0	0	0	1	0
198	Elsevier	Cancer Letters	Shi	0	0	0	0	0	0	0	0	0	1	0	0	0	0	0	0	0	0	0	0	0	0	0	0	0	0	0	0	0	0	0	1	0
199	Elsevier	Cancer Letters	Smalley	1	0	0	1	1	1	1	0	1	1	0	0	0	0	0	0	0	1	1	0	0	0	0	0	0	0	1	0	0	0	0	1	0
200	Elsevier	Cancer Letters	Mahmud	0	0	1	1	0	1	0	0	1	1	0	1	0	0	0	0	0	0	0	0	0	0	0	0	0	0	0	0	0	0	0	0	1
201	Elsevier	Translational Oncology	Liu X	1	0	1	1	1	0	0	0	0	1	0	0	0	0	0	0	0	0	1	0	0	0	0	0	0	0	1	1	1	0	1	0	0
202	Elsevier	Translational Oncology	Chiang K-C	1	0	1	1	1	0	0	0	0	1	1	1	0	0	0	0	0	0	0	0	0	1	0	0	0	0	0	0	0	0	0	0	1
203	Elsevier	Translational Oncology	Zhao Y	1	0	1	0	0	0	0	0	0	0	0	1	0	0	0	0	0	0	0	0	0	0	0	0	0	0	0	0	0	0	0	0	1
204	Elsevier	Translational Oncology	Deskin B	1	0	0	1	1	0	0	0	0	1	0	0	0	0	0	0	0	0	0	0	0	1	0	0	0	0	0	0	0	0	0	0	1
205	Elsevier	Translational Oncology	Timme	1	0	0	0	0	0	0	0	1	0	0	0	1	0	0	0	0	0	0	0	0	0	0	0	0	0	0	1	0	0	1	0	0
206	Elsevier	Translational Oncology	de Moura	1	0	1	1	0	1	0	1	1	1	1	1	0	0	0	0	0	1	0	0	0	0	0	0	0	0	1	1	0	0	1	0	0
207	Elsevier	Translational Oncology	Mao P	0	0	1	1	0	1	0	0	0	1	1	0	0	0	0	0	0	0	0	0	0	0	0	0	0	0	1	1	0	1	0	0	0
208	Elsevier	Translational Oncology	Niu T	1	0	0	0	0	0	0	0	1	1	0	0	0	0	0	0	1	0	0	0	0	0	0	0	0	0	0	1	0	0	1	0	0
209	Elsevier	Translational Oncology	Wang Q	1	0	1	1	1	1	1	0	1	0	0	1	0	0	0	0	0	0	0	0	0	0	0	0	0	0	0	0	0	0	0	1	0
210	Elsevier	Translational Oncology	Igarashi	1	0	1	0	0	0	0	0	1	1	0	1	0	0	0	0	0	1	0	0	0	0	0	0	0	0	0	1	1	0	0	0	0
211	Elsevier	Translational Oncology	Cho S	1	0	1	1	1	0	0	0	1	1	1	1	0	0	0	0	1	1	0	0	0	0	0	0	0	0	0	0	0	0	0	1	0
212	Elsevier	Translational Oncology	Fu Y	1	0	1	1	0	1	0	0	1	0	0	1	0	0	0	0	0	0	0	0	0	0	0	0	0	0	0	0	0	0	0	1	0
213	Elsevier	Translational Oncology	Challa S	0	0	1	1	0	1	0	1	1	1	0	1	0	0	0	0	0	0	0	0	0	0	0	0	0	0	0	0	0	0	0	1	0
214	Elsevier	Translational Oncology	Zalles	0	0	1	1	1	0	0	0	1	1	1	1	0	0	0	0	0	0	0	0	0	0	1	0	1	1	1	0	0	0	0	1	0
215	Elsevier	Translational Oncology	Zhu G	0	0	1	0	0	0	0	0	1	1	0	1	0	0	0	0	0	0	0	0	0	1	0	0	0	0	0	0	0	0	0	1	0
216	Elsevier	Translational Oncology	Wang S	0	0	1	1	1	0	0	0	0	1	0	1	0	0	0	0	0	0	0	0	0	0	0	0	0	0	0	0	0	0	0	0	1
217	Elsevier	Translational Oncology	Bulle	0	0	0	0	0	0	0	0	0	1	1	0	0	0	0	0	0	0	0	0	0	0	0	0	0	0	0	0	0	0	0	1	0
218	Elsevier	Translational Oncology	Yazawa	1	1	0	1	1	0	0	0	1	1	1	1	0	0	0	0	1	1	1	1	0	1	0	0	0	0	0	1	1	1	0	0	0
219	Elsevier	Translational Oncology	Li	1	0	1	1	1	0	0	0	1	1	0	0	0	0	0	0	0	0	0	0	0	1	0	0	0	0	0	0	0	0	0	1	0
220	Elsevier	Translational Oncology	Argawal	1	0	1	0	0	0	0	0	0	0	0	1	0	0	0	0	0	0	0	0	0	0	0	0	0	0	0	0	0	0	0	1	0
221	Elsevier	Neoplasia	Shao	1	0	1	1	1	0	0	0	1	1	0	0	0	0	0	0	0	0	0	0	0	0	0	0	0	0	0	0	0	0	0	0	1
222	Elsevier	Neoplasia	Sun J	1	0	0	0	0	0	0	0	0	0	0	0	1	0	0	0	0	0	0	0	0	0	0	0	0	0	1	0	0	0	0	1	0
223	Elsevier	Neoplasia	Gupta P	1	1	0	0	0	0	0	0	1	1	0	0	0	0	0	0	0	0	0	0	0	1	0	0	0	0	0	1	1	0	0	0	0
224	Elsevier	Neoplasia	Gupta S	1	0	1	0	0	0	0	0	0	0	0	0	1	0	0	0	0	0	0	0	0	0	0	0	0	0	0	0	0	0	0	1	0
225	Elsevier	Neoplasia	Kane	1	0	1	0	0	0	0	0	0	0	0	0	1	0	0	0	0	0	0	0	0	0	0	0	0	0	0	0	0	0	0	1	0
226	Elsevier	Neoplasia	Liu T	1	0	1	1	1	0	0	0	0	1	0	0	0	0	0	0	0	0	0	0	0	0	0	0	0	0	0	0	0	0	0	1	0
227	Elsevier	Neoplasia	Jiao J	1	0	0	0	0	0	0	0	0	1	0	0	0	0	0	0	0	0	0	0	0	0	0	0	0	0	0	0	0	0	0	1	0
228	Elsevier	Neoplasia	Zhao X	1	0	1	1	1	0	0	0	1	1	0	1	0	0	0	0	0	0	0	0	0	0	0	0	0	0	0	0	0	0	0	1	0
229	Elsevier	Neoplasia	Zhang H-M	1	0	1	0	0	0	0	0	1	1	0	0	0	0	0	0	0	0	0	0	0	0	0	0	0	0	0	0	0	0	0	1	0
230	Elsevier	Neoplasia	Zhang Q	1	1	1	0	0	0	0	0	1	1	0	1	0	0	0	0	0	0	0	0	0	0	0	0	0	0	0	0	0	0	0	1	0
231	Elsevier	Neoplasia	Hight S	1	0	0	1	0	1	0	0	0	1	0	0	0	0	0	0	0	0	0	0	0	0	0	0	0	0	0	0	0	0	0	0	1
232	Elsevier	Neoplasia	Zhong L	1	0	1	1	0	1	0	0	1	1	0	0	0	0	0	0	0	0	0	0	0	0	0	0	0	0	0	0	0	0	0	0	1
233	Elsevier	Neoplasia	Grigore F	1	0	1	1	1	1	1	0	0	1	0	0	0	0	0	0	0	0	1	1	0	0	0	0	0	0	1	0	0	0	0	1	0
234	Elsevier	Neoplasia	Xiong Y	1	0	1	1	0	1	0	0	1	0	0	0	1	0	0	0	0	0	0	0	0	1	0	0	0	0	1	0	0	0	0	1	0
235	Elsevier	Neoplasia	Koivisto	1	1	1	1	0	1	0	0	1	1	0	0	0	1	1	0	0	1	1	1	0	0	0	0	0	0	0	1	1	0	0	0	0
236	Elsevier	Neoplasia	Singh A	1	0	1	0	0	0	0	0	0	1	0	1	0	0	0	0	0	0	0	0	0	1	0	0	0	0	0	0	0	0	0	0	1
237	Elsevier	Neoplasia	Frieling JS	1	0	1	1	1	0	0	0	1	1	1	1	0	0	0	0	0	0	0	0	0	0	0	0	0	0	0	1	1	0	0	0	0
238	Elsevier	Neoplasia	Zhao	1	0	0	1	1	0	0	0	0	1	1	1	0	0	0	0	0	0	0	0	0	0	0	0	0	0	0	0	0	0	0	1	0
239	Elsevier	Neoplasia	Hu X	1	0	1	1	0	1	0	0	1	1	0	0	0	0	0	0	0	0	0	0	0	0	0	0	0	0	1	0	0	0	0	1	0
240	Elsevier	Neoplasia	Hou Y	1	0	1	1	1	0	0	0	1	1	0	0	0	0	0	0	0	0	0	0	0	0	0	0	0	0	0	0	0	0	0	1	0
241	Springer	Cancer Chemother Pharmacol.	Zou S	1	0	1	1	0	1	0	1	1	1	0	0	0	0	0	0	0	0	0	0	0	0	0	0	0	0	0	0	0	0	0	0	1
242	Springer	Cancer Chemother Pharmacol.	Pattarawat	1	0	1	1	0	1	0	0	1	1	0	1	0	0	0	0	0	0	0	0	0	0	0	0	0	0	0	0	0	0	0	0	1
243	Springer	Cancer Chemother Pharmacol.	Saber	1	0	1	1	1	0	0	1	1	1	1	1	0	1	0	0	1	1	1	1	1	0	0	0	0	0	0	0	0	0	0	0	1
244	Springer	Cancer Chemother Pharmacol.	Peng X	1	0	1	0	0	0	0	1	0	1	1	1	0	0	0	0	0	0	0	0	0	0	0	0	0	0	0	0	0	0	0	1	0
245	Springer	Cancer Chemother Pharmacol.	Higuchi	1	0	0	0	0	0	0	0	1	1	0	1	0	0	0	0	0	0	0	0	0	1	1	0	0	0	0	0	0	0	0	0	1
246	Springer	Cancer Chemother Pharmacol.	Ghilu	1	0	0	1	0	1	0	0	1	1	0	0	0	0	0	0	0	0	0	0	0	0	0	0	0	0	0	0	0	0	0	0	1
247	Springer	Cancer Chemother Pharmacol.	Tonra	1	0	1	1	0	1	0	0	1	0	0	1	0	0	0	0	0	0	0	0	0	0	0	0	0	0	0	0	0	0	0	0	1
248	Springer	Cancer Chemother Pharmacol.	de Almeida	1	0	1	1	1	0	0	0	0	1	1	0	0	0	0	0	0	0	1	0	1	0	0	0	0	0	0	1	0	0	1	0	0
249	Springer	Cancer Chemother Pharmacol.	Wang Z	0	0	0	0	0	0	0	0	1	0	0	1	0	0	0	0	1	0	0	0	0	0	0	0	0	0	0	0	0	0	0	1	0
250	Springer	Cancer Chemother Pharmacol.	Xu S	1	0	1	1	1	0	0	0	0	1	0	0	0	0	0	0	0	0	0	0	0	0	0	0	0	0	0	0	0	0	0	1	0
251	Springer	Cancer Chemother Pharmacol.	Parker	1	0	0	1	0	1	0	0	1	1	0	1	0	0	0	0	1	1	1	0	0	0	0	0	0	0	0	0	0	0	0	0	1
252	Springer	Cancer Chemother Pharmacol.	Kim S	1	0	0	1	1	0	0	0	1	1	1	0	0	0	0	0	0	1	1	0	0	0	0	0	0	0	0	0	0	0	0	0	1
253	Springer	Cancer Chemother Pharmacol.	Li K	1	0	1	1	1	0	0	0	0	1	0	1	0	0	0	0	0	0	0	0	1	1	0	0	0	0	0	1	1	0	0	0	0
254	Springer	Cancer Chemother Pharmacol.	Li M	1	0	0	0	0	0	0	0	1	0	0	1	0	0	0	0	0	0	0	0	0	0	0	0	0	0	0	0	0	0	0	1	0
255	Springer	Cancer Chemother Pharmacol.	Wei X	1	0	1	0	0	0	0	0	1	1	0	1	0	0	0	0	0	0	0	0	0	0	0	0	0	0	1	1	1	0	0	0	0
256	Springer	Cancer Chemother Pharmacol.	Arora	1	0	1	1	0	1	0	0	0	1	1	0	0	0	0	0	0	0	0	0	0	0	0	0	0	0	0	1	0	0	1	0	0
257	Springer	Cancer Chemother Pharmacol.	Liu H	1	0	1	0	0	0	0	0	0	0	0	1	0	0	0	0	0	0	0	0	0	0	0	0	0	0	0	1	1	0	0	0	0
258	Springer	Cancer Chemother Pharmacol.	Guo S	1	0	1	1	1	0	0	0	1	0	0	1	0	0	0	0	0	0	0	0	0	0	0	0	0	0	0	0	0	0	0	1	0
259	Springer	Cancer Chemother Pharmacol.	Juarez	1	0	1	1	0	1	0	0	0	1	1	1	0	0	0	0	0	0	0	0	0	0	0	0	0	0	0	0	0	0	0	1	0
260	Springer	Cancer Chemother Pharmacol.	Ye L	1	0	1	0	0	0	0	0	1	0	0	0	1	0	0	0	0	0	0	0	0	0	0	0	0	0	1	0	0	0	0	1	0
261	Springer	Cancer Immunol Immunother	Rashidi	1	0	0	0	0	0	0	0	1	1	1	0	0	0	0	0	0	0	0	0	0	0	0	0	0	0	0	0	0	0	0	1	0
262	Springer	Cancer Immunol Immunother	Erin	1	0	1	1	0	1	0	0	1	1	1	1	0	0	0	0	0	0	0	0	0	0	0	0	0	0	0	0	0	0	0	0	1
263	Springer	Cancer Immunol Immunother	Yu	1	0	0	0	0	0	0	0	1	1	1	0	0	0	0	0	0	0	0	0	0	0	0	0	0	0	0	0	0	0	0	1	0
264	Springer	Cancer Immunol Immunother	Zhang R	1	0	1	1	0	1	0	0	1	1	0	1	0	0	0	0	0	0	0	0	0	0	0	0	0	0	0	0	0	0	0	1	0
265	Springer	Cancer Immunol Immunother	Zhou L	1	0	1	1	0	1	0	0	1	1	1	1	0	0	0	0	0	0	0	0	0	1	0	0	0	0	1	0	0	0	0	1	0
266	Springer	Cancer Immunol Immunother	Arpinati	1	0	1	0	0	0	0	1	1	1	1	0	0	0	0	0	0	0	0	0	0	0	0	0	0	0	0	0	0	0	0	1	0
267	Springer	Cancer Immunol Immunother	Li X	1	0	1	1	0	1	0	1	1	1	0	1	0	0	0	0	0	0	0	0	0	0	0	0	0	0	0	0	0	0	0	0	1
268	Springer	Cancer Immunol Immunother	Gordy	1	0	1	1	0	1	0	0	1	1	1	1	0	0	0	0	0	0	0	0	0	0	0	0	0	0	1	0	0	0	0	1	0
269	Springer	Cancer Immunol Immunother	Ghosh	1	0	1	1	0	1	0	0	1	1	1	0	0	0	0	0	0	0	0	0	0	0	0	0	0	0	0	0	0	0	0	1	0
270	Springer	Cancer Immunol Immunother	Simons	1	1	1	1	1	0	0	0	1	1	1	1	0	0	0	0	0	0	0	0	0	0	0	0	0	0	0	0	0	0	0	1	0
271	Springer	Cancer Immunol Immunother	leonard	1	0	1	1	0	1	0	0	1	1	1	1	0	0	0	0	0	0	0	0	0	0	0	0	0	0	0	0	0	0	0	1	0
272	Springer	Cancer Immunol Immunother	Yahiro	1	0	1	1	0	1	0	1	1	1	1	1	0	0	1	0	0	1	1	0	0	1	1	1	0	1	1	1	0	1	1	0	0
273	Springer	Cancer Immunol Immunother	Zhou L	1	0	1	1	0	1	0	0	1	1	0	1	0	0	0	0	0	0	0	0	0	0	0	0	0	0	0	0	0	0	0	1	0
274	Springer	Cancer Immunol Immunother	Kuang	1	0	0	1	0	1	0	0	1	1	1	0	0	0	0	0	0	0	0	0	0	0	0	0	0	0	1	0	0	0	0	1	0
275	Springer	Cancer Immunol Immunother	Zhang M	1	0	1	0	0	0	0	0	1	1	1	1	0	0	0	0	0	0	0	0	0	0	0	0	0	0	1	1	1	0	0	0	0
276	Springer	Cancer Immunol Immunother	Roderiguez-barbosa	1	0	1	1	0	1	0	0	1	1	1	1	0	0	0	0	0	0	0	0	0	0	0	0	0	0	0	0	0	0	0	1	0
277	Springer	Cancer Immunol Immunother	Wachowska	1	0	1	1	0	1	0	0	1	1	0	1	0	0	0	0	0	0	0	0	0	0	0	0	0	0	0	0	0	0	0	0	1
278	Springer	Cancer Immunol Immunother	Globerson Levin AG	1	0	0	1	0	1	0	0	1	1	1	1	0	0	0	0	0	0	0	0	0	0	0	0	0	0	0	0	0	0	0	0	1
279	Springer	Cancer Immunol Immunother	Voloshin	1	0	1	1	1	1	0	0	1	1	1	1	0	0	0	0	0	0	0	0	0	0	0	0	0	0	0	0	0	0	0	1	0
280	Springer	Cancer Immunol Immunother	Pichinuk	1	0	1	1	0	1	0	0	1	1	1	1	0	0	0	0	0	0	0	0	0	0	0	0	0	0	0	0	0	0	0	1	0
281	NPG	Cancer Gene Therapy	Chaurasiya	1	0	1	1	0	1	0	0	1	1	0	1	0	0	0	0	0	0	0	0	1	0	0	0	0	0	1	0	0	0	0	1	0
282	NPG	Cancer Gene Therapy	Zhen S	1	0	1	1	0	1	0	1	1	1	0	1	0	0	1	0	0	0	0	0	0	1	0	0	0	0	0	0	0	0	0	0	1
283	NPG	Cancer Gene Therapy	Vandergaast	1	0	1	1	1	1	1	0	1	1	0	0	0	0	0	0	0	0	0	0	0	0	0	0	0	0	0	0	0	0	0	0	1
284	NPG	Cancer Gene Therapy	Zhang X	1	0	1	1	0	1	0	0	0	1	0	1	0	0	0	0	0	0	0	0	0	0	0	0	0	0	0	0	0	0	0	0	1
285	NPG	Cancer Gene Therapy	Yao Z	1	0	1	1	0	1	0	0	0	1	0	0	0	0	0	0	0	0	0	0	0	0	0	0	0	0	0	0	0	0	0	1	0
286	NPG	Cancer Gene Therapy	Phan T	1	0	1	1	0	1	0	0	1	1	1	1	0	0	0	0	0	0	0	0	0	0	0	0	0	0	1	0	0	0	0	1	0
287	NPG	Cancer Gene Therapy	Yu DL	1	0	1	1	0	1	0	0	1	1	1	1	0	0	0	0	0	0	0	0	0	0	0	0	0	0	1	0	0	0	0	1	0
288	NPG	Cancer Gene Therapy	Yang S	0	0	0	1	0	1	0	0	0	1	0	0	0	0	0	0	0	0	0	0	0	0	0	0	0	0	1	0	0	0	0	1	0
289	NPG	Cancer Gene Therapy	Barlabé	1	0	1	0	0	0	0	0	0	1	0	0	0	0	0	0	0	0	0	0	0	0	0	0	0	0	0	0	0	0	0	1	0
290	NPG	Cancer Gene Therapy	Yang X	1	0	1	0	0	0	0	1	1	1	0	1	0	0	0	0	0	0	0	0	0	0	0	0	0	0	0	0	0	0	0	0	1
291	NPG	Cancer Gene Therapy	Gao Z	1	0	1	1	0	1	0	1	1	1	1	0	0	0	0	0	0	1	0	0	0	0	0	0	0	0	0	0	0	0	0	1	0
292	NPG	Cancer Gene Therapy	Wang H	1	0	1	1	0	1	0	0	1	1	0	0	0	1	0	0	0	0	1	0	1	0	0	0	0	0	1	0	0	0	0	1	0
293	NPG	Cancer Gene Therapy	Tai	1	0	1	1	0	1	0	0	1	1	0	1	0	0	0	0	0	0	0	0	0	0	0	0	0	0	0	0	0	0	0	0	1
294	NPG	Cancer Gene Therapy	Esaki	1	0	1	1	0	1	0	0	1	1	0	1	0	0	0	0	0	0	0	0	0	0	0	0	0	0	1	0	0	0	0	1	0
295	NPG	Cancer Gene Therapy	Yang K	1	0	1	1	1	0	0	1	1	1	0	0	0	0	0	0	0	0	0	0	0	0	0	0	0	0	0	0	0	0	0	1	0
296	NPG	Cancer Gene Therapy	Zeng	0	0	0	0	0	0	0	0	0	0	0	0	1	0	0	0	0	0	0	0	0	0	0	0	0	0	0	0	0	0	0	0	1
297	NPG	Cancer Gene Therapy	Ballesteros	1	0	0	1	0	1	0	1	1	1	0	1	0	1	0	0	1	1	0	0	0	0	0	0	0	0	0	0	0	0	0	1	0
298	NPG	Cancer Gene Therapy	Fan Y	1	0	1	1	1	0	0	0	1	1	0	1	0	0	0	0	0	0	0	0	0	0	0	0	0	0	0	0	0	0	0	0	1
299	NPG	Cancer Gene Therapy	Bernstock	1	0	1	0	0	0	0	0	1	1	1	0	0	0	0	0	0	0	0	0	0	0	0	0	0	0	0	0	0	0	0	1	0
300	NPG	Cancer Gene Therapy	Hellwig	1	0	0	1	1	1	1	0	1	1	1	0	0	0	0	0	0	1	1	0	0	0	0	0	0	0	0	1	0	0	1	0	0
301	NPG	Oncogene	Sun B	1	0	0	0	0	0	0	0	0	1	0	1	0	0	0	0	0	0	0	0	0	0	0	0	0	0	0	0	0	0	0	0	1
302	NPG	Oncogene	Cebria-Costa	1	0	1	1	0	1	0	0	1	0	0	1	0	0	0	0	0	0	0	0	0	1	1	0	1	0	0	1	1	0	1	0	0
303	NPG	Oncogene	Park	1	0	1	1	0	1	0	0	1	1	0	1	0	0	0	0	0	0	1	0	1	1	0	0	0	0	0	0	0	0	0	1	0
304	NPG	Oncogene	Xu B-S	1	0	1	1	0	1	0	0	1	1	0	0	0	0	0	0	0	0	0	0	0	0	0	0	0	0	0	0	0	0	0	1	0
305	NPG	Oncogene	Liu X	1	0	1	1	0	1	0	0	1	1	0	0	0	0	0	0	0	0	0	0	0	0	0	0	0	0	0	0	0	0	0	0	1
306	NPG	Oncogene	Timaner	1	0	1	1	0	1	0	0	1	1	0	0	0	0	0	0	0	0	0	0	0	0	0	0	0	0	1	0	0	0	0	1	0
307	NPG	Oncogene	Ganguly	1	0	1	1	1	0	0	0	0	0	0	1	0	0	0	0	0	0	0	0	0	0	0	0	0	0	0	0	0	0	0	0	1
308	NPG	Oncogene	He Y	1	0	1	1	1	0	0	0	0	1	0	0	0	0	0	0	0	1	1	0	0	0	0	0	0	0	0	0	0	0	0	1	0
309	NPG	Oncogene	Lu X	0	0	0	1	0	1	0	0	1	1	0	1	0	0	0	0	0	0	0	0	0	0	0	0	0	0	0	0	0	0	0	1	0
310	NPG	Oncogene	Yang S	1	0	1	1	1	0	0	0	1	1	0	0	0	0	0	0	0	0	0	0	0	0	0	0	0	0	0	0	0	0	0	1	0
311	NPG	Oncogene	Zeng F	1	0	1	1	1	0	0	0	1	1	0	0	0	0	0	0	0	0	0	0	0	0	0	0	0	0	0	0	0	0	0	0	1
312	NPG	Oncogene	Joseph	1	0	1	1	1	0	0	0	0	1	1	0	0	0	0	0	0	0	0	0	0	0	0	0	0	0	1	0	0	0	0	1	0
313	NPG	Oncogene	Zhang M-H	0	0	1	1	0	1	0	0	0	1	1	1	0	0	0	0	0	0	0	0	0	0	0	0	0	0	0	0	0	0	0	1	0
314	NPG	Oncogene	Feng T	1	0	1	1	1	0	0	0	1	0	0	1	0	0	0	0	0	0	0	0	0	0	0	0	0	0	0	1	0	1	0	0	0
315	NPG	Oncogene	Bruno	1	0	1	1	0	1	0	0	1	1	1	0	0	0	0	0	0	0	0	0	0	0	0	0	0	0	0	0	0	0	0	1	0
316	NPG	Oncogene	Wang M	1	0	0	1	1	0	0	0	1	1	0	0	0	0	0	0	0	0	0	0	0	0	0	0	0	0	1	1	1	0	0	0	0
317	NPG	Oncogene	Tzu-Tang	1	0	1	1	0	1	0	0	1	1	0	0	0	0	0	0	0	0	0	0	0	0	0	0	0	0	0	0	0	0	0	1	0
318	NPG	Oncogene	Qian M	0	0	1	1	1	0	0	0	0	1	0	0	0	0	0	0	0	0	0	0	0	0	0	0	0	0	0	0	0	0	0	0	1
319	NPG	Oncogene	Liang Y	0	0	1	1	1	0	0	0	0	1	0	0	0	0	0	0	0	0	0	0	0	0	0	0	0	0	0	0	0	0	0	1	0
320	NPG	Oncogene	Sun J	1	0	1	1	0	1	0	0	1	1	0	1	0	0	0	0	0	0	0	0	0	0	0	0	0	0	0	1	0	1	0	0	0
321	NPG	Br J Cancer	Zhang Z	0	0	1	1	0	1	0	0	1	1	0	1	0	0	0	0	0	0	0	0	0	0	0	0	0	0	0	1	1	0	1	0	0
322	NPG	Br J Cancer	Li B	1	0	1	1	1	0	0	0	1	1	1	1	0	0	0	0	0	0	0	0	0	0	0	0	0	0	0	1	0	0	1	0	0
323	NPG	Br J Cancer	Meng G	1	0	1	1	1	0	0	0	1	1	0	1	0	0	0	0	1	1	0	0	0	0	0	0	0	0	0	1	0	0	1	0	0
324	NPG	Br J Cancer	Zhang Z	1	0	1	0	0	0	0	1	1	1	0	1	0	0	0	0	1	1	1	0	0	1	0	0	0	0	0	1	0	0	1	0	0
325	NPG	Br J Cancer	Berndt N	1	0	1	1	1	0	0	0	0	1	0	0	0	0	0	1	0	1	1	0	0	0	0	0	0	0	0	1	0	0	1	0	0
326	NPG	Br J Cancer	Lord SR	1	0	1	1	0	1	0	0	1	1	0	0	0	0	0	0	0	0	0	0	0	0	0	0	0	0	1	1	0	0	1	0	0
327	NPG	Br J Cancer	Nicoud MB	1	0	1	1	0	1	0	1	1	1	0	1	0	0	0	0	1	1	1	0	0	1	0	0	0	0	0	1	0	0	1	0	0
328	NPG	Br J Cancer	Annett S	1	0	1	1	0	1	0	0	1	1	1	1	0	1	0	0	0	1	1	0	0	1	0	0	0	0	0	1	1	0	0	0	0
329	NPG	Br J Cancer	Po'uha ST	1	0	1	1	1	0	0	0	0	1	1	0	0	0	0	0	1	1	1	0	0	0	0	0	0	0	0	0	0	0	0	1	0
330	NPG	Br J Cancer	Rushworth LK	1	0	1	1	1	0	0	0	1	1	1	1	0	0	1	1	1	1	1	1	0	1	0	0	0	0	1	1	1	0	0	0	0
331	NPG	Br J Cancer	Zhang W	1	0	1	1	0	1	0	0	1	1	0	1	0	0	0	0	0	0	0	0	0	0	0	0	0	0	0	1	1	0	1	0	0
332	NPG	Br J Cancer	Kamili A	1	0	0	1	0	1	0	0	1	1	1	1	0	1	1	1	0	1	1	0	0	1	1	0	1	1	1	1	1	0	1	0	0
333	NPG	Br J Cancer	Liang Y	1	0	1	1	1	0	0	0	1	1	1	1	0	0	0	0	1	1	0	0	0	0	0	0	0	0	0	1	1	0	0	0	0
334	NPG	Br J Cancer	Wu L	1	0	1	1	1	0	0	0	1	1	0	0	0	0	0	0	0	0	0	0	0	0	0	0	0	0	0	0	0	0	0	1	0
335	NPG	Br J Cancer	Horikawa N	1	0	0	1	0	1	0	0	1	1	0	0	0	0	0	0	0	0	0	0	0	0	0	0	0	0	0	1	1	0	0	0	0
336	NPG	Br J Cancer	Tiago M	1	1	1	1	1	1	1	1	1	0	0	1	0	0	0	0	0	0	0	1	0	1	1	1	1	1	1	1	1	0	0	0	0
337	NPG	Br J Cancer	Mull BB	1	0	1	1	0	1	0	1	1	1	0	1	0	0	0	0	0	0	0	0	0	1	1	0	1	1	0	1	1	0	0	0	0
338	NPG	Br J Cancer	Teratake Y	1	0	1	1	0	1	0	1	1	1	1	0	0	1	1	0	1	1	1	1	0	1	0	0	0	0	0	1	0	0	1	0	0
339	NPG	Br J Cancer	Beloueche-Babari	1	0	1	1	0	1	0	1	0	1	0	1	0	0	0	0	0	0	0	0	0	1	0	0	0	0	0	1	1	0	1	0	0
340	NPG	Br J Cancer	Yamanaka T	1	0	1	1	0	1	0	0	1	1	1	1	0	0	0	0	0	1	1	0	0	1	0	0	0	0	0	1	1	0	1	0	0
341	Wiley	International Journal of Cancer	Raninga	1	0	1	1	0	1	0	0	0	1	0	1	0	0	0	0	0	0	0	0	0	0	0	0	0	0	0	0	0	0	0	0	1
342	Wiley	International Journal of Cancer	Pantelli	1	0	1	1	0	1	0	0	0	0	0	0	1	0	0	0	0	0	0	0	0	0	0	0	0	0	0	1	1	0	1	0	0
343	Wiley	International Journal of Cancer	Yang	1	0	1	1	1	0	0	0	1	0	0	1	0	0	0	0	0	0	0	0	0	0	0	0	0	0	0	0	0	0	0	1	0
344	Wiley	International Journal of Cancer	Milosevic	1	0	1	1	0	1	0	0	0	1	1	0	0	0	0	0	0	0	0	0	0	0	0	0	0	0	1	1	0	1	0	0	0
345	Wiley	International Journal of Cancer	Zhang	0	0	1	1	1	0	0	1	1	0	0	0	1	0	0	0	0	0	0	0	0	0	0	0	0	0	0	0	0	0	0	1	0
346	Wiley	International Journal of Cancer	Ye J	1	0	1	1	1	0	0	0	0	1	0	0	0	0	0	0	0	0	0	0	0	0	0	0	0	0	0	0	0	0	0	0	1
347	Wiley	International Journal of Cancer	Carella	1	0	1	0	0	0	0	0	1	0	0	0	1	0	0	0	0	0	0	0	0	0	0	0	0	0	0	0	0	0	0	1	0
348	Wiley	International Journal of Cancer	Fleurence	1	0	1	0	0	0	0	0	1	1	1	0	0	0	0	0	0	0	0	0	0	0	0	0	0	0	1	0	0	0	0	1	0
349	Wiley	International Journal of Cancer	Shi X	1	0	0	0	0	0	0	0	0	0	0	0	1	0	0	0	0	0	0	0	0	0	0	0	0	0	0	0	0	0	0	0	1
350	Wiley	International Journal of Cancer	Chen Y	0	0	1	1	1	0	0	0	0	1	0	0	0	0	0	0	0	0	0	0	0	0	0	0	0	0	0	0	0	0	0	0	1
351	Wiley	International Journal of Cancer	Thole	1	0	1	1	0	1	0	0	1	0	0	1	0	0	0	0	0	0	0	0	0	0	0	0	0	0	0	0	0	0	0	1	0
352	Wiley	International Journal of Cancer	He J	1	0	1	1	0	1	0	0	0	1	0	0	0	0	0	0	0	0	0	0	0	0	0	0	0	0	0	0	0	0	0	0	1
353	Wiley	International Journal of Cancer	Dok	1	0	1	0	0	0	0	0	1	1	0	1	0	0	0	0	0	0	0	0	0	0	0	0	0	0	0	0	0	0	0	1	0
354	Wiley	International Journal of Cancer	Namekawa	1	0	0	1	0	1	0	0	0	1	1	0	0	0	0	0	0	0	0	0	0	0	0	0	0	0	0	0	0	0	0	0	1
355	Wiley	International Journal of Cancer	Takashima	1	0	0	1	1	0	0	0	1	1	0	1	0	0	0	0	0	0	0	0	0	0	0	0	0	0	0	0	0	0	0	0	1
356	Wiley	International Journal of Cancer	Norum	1	0	1	1	0	1	0	0	0	1	0	0	0	0	0	0	0	0	0	0	0	0	0	0	0	0	0	0	0	0	0	1	0
357	Wiley	International Journal of Cancer	Geng	1	1	1	0	0	0	0	0	1	1	0	0	0	0	0	0	0	0	0	0	0	0	0	0	0	0	1	0	0	0	0	1	0
358	Wiley	International Journal of Cancer	Mallm	1	0	1	1	0	1	0	0	1	0	0	1	0	0	0	0	0	0	0	0	0	0	0	0	0	0	0	0	0	0	0	1	0
359	Wiley	International Journal of Cancer	Li H	1	0	0	0	0	0	0	0	1	0	0	1	0	0	0	0	0	0	0	0	0	0	0	0	0	0	1	0	0	0	0	1	0
360	Wiley	International Journal of Cancer	Sawada Y	1	0	0	1	1	0	0	0	1	1	1	1	0	0	0	0	1	1	1	1	0	1	0	0	0	0	0	0	0	0	0	1	0
361	Wiley	Molecular Oncology	Gymnopoulos	1	0	1	1	0	1	0	0	1	1	0	1	0	0	0	0	0	0	0	0	0	0	0	0	0	0	0	0	0	0	0	0	1
362	Wiley	Molecular Oncology	Chen X	1	0	0	0	0	0	0	0	0	1	0	0	0	0	0	0	0	0	0	0	0	0	0	0	0	0	0	0	0	0	0	1	0
363	Wiley	Molecular Oncology	Chava S	1	0	1	0	0	0	0	0	0	1	0	0	0	0	0	0	0	0	0	0	0	0	0	0	0	0	0	0	0	0	0	1	0
364	Wiley	Molecular Oncology	Yuan T	1	0	0	0	0	0	0	0	0	1	1	1	0	0	0	0	0	0	0	0	0	0	0	0	0	0	0	0	0	0	0	1	0
365	Wiley	Molecular Oncology	Katara	1	0	1	1	0	1	0	0	1	0	0	0	1	0	0	0	0	0	0	0	0	0	0	0	0	0	0	0	0	0	0	0	1
366	Wiley	Molecular Oncology	Steinestel K	1	0	0	0	0	0	0	0	0	0	0	1	0	0	0	0	0	0	0	0	0	0	0	0	0	0	0	0	0	0	0	1	0
367	Wiley	Molecular Oncology	Piontek	1	0	0	1	0	1	0	0	0	1	1	1	0	0	0	0	0	0	0	0	0	0	0	0	0	0	0	0	0	0	0	1	0
368	Wiley	Molecular Oncology	Zhang	1	0	1	1	1	0	0	1	1	1	0	0	0	0	0	0	0	0	0	0	0	0	0	0	0	0	0	0	0	0	0	1	0
369	Wiley	Molecular Oncology	Kim J K	1	0	1	1	0	1	0	0	1	1	0	0	0	0	0	0	0	0	0	0	0	0	0	0	0	0	0	0	0	0	0	0	1
370	Wiley	Molecular Oncology	Pérez‐Moreno	1	0	1	1	0	1	0	1	0	1	1	1	0	0	0	0	0	0	0	0	0	0	0	0	0	0	0	0	0	0	0	1	0
371	Wiley	Molecular Oncology	Chen S-L	1	0	1	1	1	0	0	0	1	1	0	0	0	0	0	0	0	0	0	0	0	0	0	0	0	0	0	0	0	0	0	1	0
372	Wiley	Molecular Oncology	Shen Z	0	0	1	0	0	0	0	0	1	1	0	0	0	0	0	0	0	0	0	0	0	0	0	0	0	0	0	0	0	0	0	0	1
373	Wiley	Molecular Oncology	Wang H	0	0	0	0	0	0	0	0	0	0	0	0	1	0	0	0	0	0	0	0	0	1	0	0	0	0	0	0	0	0	0	0	1
374	Wiley	Molecular Oncology	Gao J	1	0	1	1	0	1	0	1	0	1	0	0	0	0	0	0	0	0	0	0	0	0	0	0	0	0	0	0	0	0	0	1	0
375	Wiley	Molecular Oncology	Tian X	1	0	1	1	1	0	0	0	1	0	0	1	0	0	0	0	0	0	0	0	0	0	0	0	0	0	0	0	0	0	0	1	0
376	Wiley	Molecular Oncology	Sereno	1	0	1	1	0	1	0	0	1	1	1	1	0	0	0	0	0	0	0	0	0	1	0	0	0	0	0	1	1	0	1	0	0
377	Wiley	Molecular Oncology	Wang X	1	0	1	1	0	1	0	0	1	1	0	0	0	0	0	0	0	0	1	0	0	0	0	0	0	0	0	0	0	0	0	1	0
378	Wiley	Molecular Oncology	Griñán-Lisón	1	0	1	0	0	0	0	0	0	1	1	0	0	0	0	0	0	0	0	0	0	0	0	0	0	0	0	0	0	0	0	1	0
379	Wiley	Molecular Oncology	Perrone	1	0	1	1	0	1	0	0	1	0	0	1	0	0	0	0	0	0	0	0	0	0	0	0	0	0	0	0	0	0	0	1	0
380	Wiley	Molecular Oncology	Huang Y	1	0	0	1	1	0	0	1	1	1	0	0	0	0	0	0	0	0	0	0	0	0	0	0	0	0	0	0	0	0	0	0	1
381	Wiley	Cancer Medicine	Song Y	0	0	0	0	0	0	0	0	0	0	0	0	1	0	0	0	0	0	0	0	0	0	0	0	0	0	0	0	0	0	0	0	1
382	Wiley	Cancer Medicine	Bao G	1	0	1	1	1	0	0	0	1	1	0	0	0	0	0	0	0	0	0	0	0	0	0	0	0	0	0	0	0	0	0	1	0
383	Wiley	Cancer Medicine	Hara Y	1	0	1	1	1	0	0	0	1	1	0	1	0	0	0	0	1	1	1	0	0	0	0	0	0	0	0	0	0	0	0	0	1
384	Wiley	Cancer Medicine	Stefka A	1	1	1	1	0	1	0	0	1	1	0	0	0	0	0	0	0	0	0	0	0	0	0	0	0	0	0	0	0	0	0	1	0
385	Wiley	Cancer Medicine	Mei Z	1	0	1	1	0	1	0	0	1	1	0	0	0	0	0	0	0	0	0	0	0	1	0	0	0	0	0	0	0	0	0	1	0
386	Wiley	Cancer Medicine	Yang D	1	0	1	0	0	0	0	1	1	1	0	0	0	0	0	0	0	0	0	0	0	0	0	0	0	0	0	0	0	0	0	1	0
387	Wiley	Cancer Medicine	Li Z-Q	1	0	1	1	1	0	0	0	1	1	0	0	0	0	0	0	0	0	0	0	0	0	0	0	0	0	0	1	0	0	1	0	0
388	Wiley	Cancer Medicine	Wei X	1	0	1	0	0	0	0	0	0	1	0	1	0	0	0	0	0	0	0	0	0	0	0	0	0	0	0	0	0	0	0	1	0
389	Wiley	Cancer Medicine	Nai Y	1	0	1	1	1	0	0	0	1	1	0	0	0	0	0	0	0	0	0	0	0	0	0	0	0	0	0	0	0	0	0	1	0
390	Wiley	Cancer Medicine	Zhu B	1	0	1	1	0	1	0	0	1	1	0	0	0	0	0	0	0	0	0	0	0	0	0	0	0	0	0	0	0	0	0	1	0
391	Wiley	Cancer Medicine	Lin Y-L	1	1	1	0	0	0	0	1	1	1	1	0	0	1	0	0	0	0	0	0	1	1	0	0	0	0	0	0	0	0	0	1	0
392	Wiley	Cancer Medicine	Zhou J	0	0	0	0	0	0	0	0	0	1	0	0	0	0	0	0	0	0	0	0	0	0	0	0	0	0	0	0	0	0	0	1	0
393	Wiley	Cancer Medicine	Lv X-X	1	0	1	1	1	0	0	0	1	0	0	0	1	0	0	0	0	0	0	0	0	0	0	0	0	0	0	0	0	0	0	1	0
394	Wiley	Cancer Medicine	Sun R	1	1	1	1	0	1	0	0	0	0	0	0	1	0	0	0	0	0	0	0	0	0	0	0	0	0	0	0	0	0	0	1	0
395	Wiley	Cancer Medicine	Liu J	0	0	1	1	0	1	0	0	1	1	0	0	0	0	0	0	0	0	0	0	0	0	0	0	0	0	0	0	0	0	0	1	0
396	Wiley	Cancer Medicine	Zhao M	0	0	0	0	0	0	0	0	0	1	0	0	0	0	0	0	0	0	0	0	0	0	0	0	0	0	0	1	0	0	1	0	0
397	Wiley	Cancer Medicine	Gao Y	1	0	1	0	0	0	0	0	1	1	1	0	0	0	0	0	0	0	0	0	0	0	0	0	0	0	0	0	0	0	0	1	0
398	Wiley	Cancer Medicine	Wang T	1	0	1	1	0	1	0	0	1	1	0	0	0	0	0	0	0	0	0	0	0	0	0	0	0	0	0	1	1	0	0	0	0
399	Wiley	Cancer Medicine	Dilly A	0	0	0	0	0	0	0	0	0	1	0	0	0	0	0	0	0	0	0	0	0	0	0	0	0	0	1	0	0	0	0	1	0
400	Wiley	Cancer Medicine	Chen Y	1	0	1	1	0	1	0	0	1	1	0	0	0	0	0	0	0	0	0	0	0	0	0	0	0	0	0	0	0	0	0	1	0

## Sheet: Study validity
ID	PUBL	JOUR	FIRST_AU	TOTAL_NUM	POWER	GROUP_N	RANDOM	CONCEAL	POWER2
1	AACR	Cancer Immunol Res	Xin G	0	0	0	0	0	0
2	AACR	Cancer Immunol Res	Schramme F	0	0	0	0	0	0
3	AACR	Cancer Immunol Res	Jung K	0	0	0	1	0	0
4	AACR	Cancer Immunol Res	Landoni	0	0	0	0	0	0
5	AACR	Cancer Immunol Res	Chen K	0	0	0	0	0	0
6	AACR	Cancer Immunol Res	Ye	0	0	0	0	0	0
7	AACR	Cancer Immunol Res	Treffers L	0	0	0	0	0	0
8	AACR	Cancer Immunol Res	Galliverti	0	0	0	0	0	0
9	AACR	Cancer Immunol Res	Chen L	0	0	0	0	0	0
10	AACR	Cancer Immunol Res	Schreiber	0	0	1	0	0	0
11	AACR	Cancer Immunol Res	Omene	0	0	0	0	0	0
12	AACR	Cancer Immunol Res	de Silva	0	0	0	1	0	0
13	AACR	Cancer Immunol Res	Mirlekar	0	0	0	0	0	0
14	AACR	Cancer Immunol Res	Batra	0	0	0	0	0	0
15	AACR	Cancer Immunol Res	St Paul	0	0	0	1	0	0
16	AACR	Cancer Immunol Res	Maruoka	0	0	1	1	0	0
17	AACR	Cancer Immunol Res	Yan J	0	0	0	0	0	0
18	AACR	Cancer Immunol Res	Deligne	0	0	0	0	0	0
19	AACR	Cancer Immunol Res	Poh	0	0	0	0	0	0
20	AACR	Cancer Immunol Res	Chen B	0	0	0	0	1	0
21	AACR	Cancer Research	Zhang Y	0	0	0	0	0	0
22	AACR	Cancer Research	Bhattacharya	0	0	0	0	0	0
23	AACR	Cancer Research	Chen J	0	0	1	0	0	0
24	AACR	Cancer Research	Lourenco A	0	0	0	0	0	0
25	AACR	Cancer Research	McGregor G	0	0	0	1	0	0
26	AACR	Cancer Research	Kaymak	0	0	0	0	0	0
27	AACR	Cancer Research	Georgess	0	0	0	0	0	0
28	AACR	Cancer Research	Loh X-Y	0	0	0	1	0	0
29	AACR	Cancer Research	Ito H	0	0	1	1	0	0
30	AACR	Cancer Research	Matthew-Onabanjo,	0	0	0	0	0	0
31	AACR	Cancer Research	Ikemori R	0	0	0	0	0	0
32	AACR	Cancer Research	Plantureux	0	0	0	0	0	0
33	AACR	Cancer Research	Navas	0	0	0	1	0	0
34	AACR	Cancer Research	Qu Y-Y	0	0	0	1	1	0
35	AACR	Cancer Research	Ferrandon S	0	0	0	0	1	0
36	AACR	Cancer Research	Luo Q	0	0	0	1	0	0
37	AACR	Cancer Research	Umeh-Garcia M	0	0	1	1	0	0
38	AACR	Cancer Research	McCann	0	0	0	0	0	0
39	AACR	Cancer Research	Kong T	0	0	0	0	0	0
40	AACR	Cancer Research	Chiodoni C	0	0	0	0	0	0
41	AACR	Cancer Discovery	Hallin	0	0	0	1	0	0
42	AACR	Cancer Discovery	Costa C	0	0	0	1	0	0
43	AACR	Cancer Discovery	Klotz R	0	0	0	0	0	0
44	AACR	Cancer Discovery	Hobbs A	0	0	0	0	0	0
45	AACR	Cancer Discovery	Yan J	0	0	0	0	0	0
46	AACR	Cancer Discovery	Huang Y-H	0	0	0	0	0	0
47	AACR	Cancer Discovery	Cremer A	0	0	0	1	0	0
48	AACR	Cancer Discovery	Dominguez CX	0	0	0	0	0	0
49	AACR	Cancer Discovery	Erkes	0	0	0	1	0	0
50	AACR	Cancer Discovery	Li F	0	0	0	1	0	0
51	AACR	Cancer Discovery	Zhang H	0	0	0	0	0	0
52	AACR	Cancer Discovery	Chen P	0	0	0	0	0	0
53	AACR	Cancer Discovery	Fan J-B	0	0	0	0	0	0
54	AACR	Cancer Discovery	Zhang Y	0	0	0	0	0	0
55	AACR	Cancer Discovery	Mondello P	0	0	0	1	0	0
56	AACR	Cancer Discovery	Hu L	0	0	0	0	0	0
57	AACR	Cancer Discovery	Singh N	0	0	0	0	0	0
58	AACR	Cancer Discovery	Dobson S	0	0	1	1	0	1
59	AACR	Cancer Discovery	Sodir N	0	0	0	0	0	0
60	AACR	Cancer Discovery	Dey P	0	0	0	0	0	1
61	AACR	Molecular Cancer Research	Lu B	1	0	1	1	0	0
62	AACR	Molecular Cancer Research	Nguyen DJM	0	0	0	0	0	0
63	AACR	Molecular Cancer Research	Avasarala	0	0	0	0	1	0
64	AACR	Molecular Cancer Research	Liu Y	1	0	1	1	0	0
65	AACR	Molecular Cancer Research	Avula L	0	0	0	0	0	0
66	AACR	Molecular Cancer Research	Kandasmy S	0	0	0	0	0	0
67	AACR	Molecular Cancer Research	Pearson JM	0	0	0	1	0	0
68	AACR	Molecular Cancer Research	Zheng Y	0	0	0	0	0	0
69	AACR	Molecular Cancer Research	Liu Y-C	0	0	0	0	0	0
70	AACR	Molecular Cancer Research	Song S	0	0	0	0	0	0
71	AACR	Molecular Cancer Research	Kang H-G	0	0	0	0	0	0
72	AACR	Molecular Cancer Research	Wong C	0	0	0	0	0	0
73	AACR	Molecular Cancer Research	Xiao M	0	0	0	0	0	0
74	AACR	Molecular Cancer Research	Urrutia	1	0	1	1	0	0
75	AACR	Molecular Cancer Research	Eroglu B	0	0	0	0	0	0
76	AACR	Molecular Cancer Research	Buensuceso,	0	0	0	0	0	0
77	AACR	Molecular Cancer Research	Zhao Z	1	0	1	1	0	0
78	AACR	Molecular Cancer Research	Manabe T	1	0	1	1	0	0
79	AACR	Molecular Cancer Research	Ye S	0	0	0	0	0	0
80	AACR	Molecular Cancer Research	Akella	0	0	0	0	0	0
81	BMC	Molecular Cancer	Tang	0	0	0	0	0	0
82	BMC	Molecular Cancer	Ma	0	0	0	0	0	0
83	BMC	Molecular Cancer	Pothuraju	0	0	0	0	0	0
84	BMC	Molecular Cancer	Jin D	0	0	0	1	0	0
85	BMC	Molecular Cancer	Yang H	0	0	0	0	0	0
86	BMC	Molecular Cancer	Xu J	0	0	0	0	0	0
87	BMC	Molecular Cancer	Jin B	0	0	0	1	0	0
88	BMC	Molecular Cancer	Shen C	0	0	0	0	0	0
89	BMC	Molecular Cancer	Guo X	1	0	1	1	0	0
90	BMC	Molecular Cancer	Huang X-Y	0	0	0	0	0	0
91	BMC	Molecular Cancer	Wu H	0	0	1	1	0	1
92	BMC	Molecular Cancer	Chen J	0	0	1	1	0	0
93	BMC	Molecular Cancer	Wu Y	0	0	0	0	0	0
94	BMC	Molecular Cancer	Li J	0	0	1	1	0	0
95	BMC	Molecular Cancer	Chen X	1	0	1	1	0	0
96	BMC	Molecular Cancer	Li Y	0	0	0	0	0	0
97	BMC	Molecular Cancer	Zhang P-F	0	0	1	1	0	0
98	BMC	Molecular Cancer	Xie M	0	0	1	1	0	0
99	BMC	Molecular Cancer	Xie J-W	0	0	0	0	0	0
100	BMC	Molecular Cancer	Zhou C	0	0	0	0	0	0
101	BMC	Journal Hematology & Oncology	Zhu Q	0	0	0	0	0	0
102	BMC	Journal Hematology & Oncology	Yang L-Y	0	0	0	0	0	0
103	BMC	Journal Hematology & Oncology	Zuo X	0	0	0	0	0	0
104	BMC	Journal Hematology & Oncology	Chen Z	0	0	0	0	0	0
105	BMC	Journal Hematology & Oncology	Elgamai O	0	0	0	1	0	0
106	BMC	Journal Hematology & Oncology	Sun C	0	0	0	1	0	0
107	BMC	Journal Hematology & Oncology	Ma X-L	0	0	0	1	0	0
108	BMC	Journal Hematology & Oncology	Coussy F	0	0	0	0	0	0
109	BMC	Journal Hematology & Oncology	Zheng S	0	0	0	0	0	0
110	BMC	Journal Hematology & Oncology	Song H	0	0	0	1	1	0
111	BMC	Journal Hematology & Oncology	Domínguez J-M	0	0	0	1	0	0
112	BMC	Journal Hematology & Oncology	Yu X	0	0	1	0	0	0
113	BMC	Journal Hematology & Oncology	Lu C-S	0	0	0	0	0	0
114	BMC	Journal Hematology & Oncology	Wang D	0	0	0	1	0	0
115	BMC	Journal Hematology & Oncology	Basher F	0	0	1	1	0	0
116	BMC	Journal Hematology & Oncology	Zhou X	0	0	0	1	1	0
117	BMC	Journal Hematology & Oncology	Wang J	0	0	0	1	0	0
118	BMC	Journal Hematology & Oncology	Cosi I	0	0	0	0	0	0
119	BMC	Journal Hematology & Oncology	Choi YS	0	0	1	1	0	0
120	BMC	Journal Hematology & Oncology	Lei K	0	0	0	0	0	0
121	BMC	BMC Cancer	Sun Y-L	0	0	0	1	0	0
122	BMC	BMC Cancer	Beaino M	0	1	0	1	0	0
123	BMC	BMC Cancer	Perez	1	1	1	1	0	0
124	BMC	BMC Cancer	Yoshida	0	0	0	1	0	0
125	BMC	BMC Cancer	Yang Y	1	0	0	0	0	0
126	BMC	BMC Cancer	Liao X	1	0	1	1	0	0
127	BMC	BMC Cancer	Sasagawa T	1	0	1	0	0	1
128	BMC	BMC Cancer	Preston	0	0	0	0	0	0
129	BMC	BMC Cancer	Fliedner	0	0	1	1	0	0
130	BMC	BMC Cancer	Dutta	0	0	0	0	0	0
131	BMC	BMC Cancer	Richter	1	0	1	1	0	0
132	BMC	BMC Cancer	Li J	1	0	0	0	0	0
133	BMC	BMC Cancer	Li N	1	0	1	1	0	0
134	BMC	BMC Cancer	Koziol	1	0	1	1	0	0
135	BMC	BMC Cancer	Liu F	1	0	1	1	0	0
136	BMC	BMC Cancer	Xu N	1	0	0	0	0	0
137	BMC	BMC Cancer	Sriskandarajah	0	0	0	0	0	0
138	BMC	BMC Cancer	Sano	0	0	1	0	0	1
139	BMC	BMC Cancer	Chen C	0	0	0	0	0	0
140	BMC	BMC Cancer	Shah N	0	0	0	1	0	0
141	BMC	Cancer Cell International	Zeng	0	0	0	0	0	0
142	BMC	Cancer Cell International	Gao n	0	0	0	0	0	0
143	BMC	Cancer Cell International	Dai Q	0	0	1	0	0	0
144	BMC	Cancer Cell International	Yang Y	0	0	1	0	0	0
145	BMC	Cancer Cell International	Luo Y	0	0	0	0	0	0
146	BMC	Cancer Cell International	Lim C	0	0	1	1	0	0
147	BMC	Cancer Cell International	Zhao D	0	0	0	0	0	0
148	BMC	Cancer Cell International	Xia F	1	0	1	1	0	0
149	BMC	Cancer Cell International	Wang X	1	0	1	0	0	0
150	BMC	Cancer Cell International	Lu J	0	0	0	0	0	0
151	BMC	Cancer Cell International	Tan X	1	0	0	0	0	0
152	BMC	Cancer Cell International	Chen D	0	0	0	0	0	0
153	BMC	Cancer Cell International	Zhang R	0	0	0	0	0	0
154	BMC	Cancer Cell International	Shao M	0	0	0	1	0	0
155	BMC	Cancer Cell International	Wei B	0	0	0	1	0	0
156	BMC	Cancer Cell International	Xie Y	0	0	0	0	0	0
157	BMC	Cancer Cell International	Ding Y	0	0	0	0	0	0
158	BMC	Cancer Cell International	Hu X	0	0	1	1	0	0
159	BMC	Cancer Cell International	Tang L	1	0	1	1	0	0
160	BMC	Cancer Cell International	Guo C	1	0	0	0	0	0
161	Elsevier	Cancer Cell	Goveia	0	0	0	1	0	1
162	Elsevier	Cancer Cell	Zhang H	0	0	0	1	0	0
163	Elsevier	Cancer Cell	Hanniford	1	0	0	0	0	1
164	Elsevier	Cancer Cell	Orgaz	0	0	0	1	0	1
165	Elsevier	Cancer Cell	Kurppa	0	0	0	1	0	0
166	Elsevier	Cancer Cell	Karakashev	0	0	0	1	0	1
167	Elsevier	Cancer Cell	Cheung	0	0	0	1	0	0
168	Elsevier	Cancer Cell	Sudhan	0	0	0	0	0	0
169	Elsevier	Cancer Cell	Hegde	0	1	0	1	1	0
170	Elsevier	Cancer Cell	Fortin	0	0	0	1	0	0
171	Elsevier	Cancer Cell	Liu	0	0	0	1	0	0
172	Elsevier	Cancer Cell	Salvador-Barbero	0	0	0	1	0	0
173	Elsevier	Cancer Cell	Sangella	0	0	0	0	0	0
174	Elsevier	Cancer Cell	McGrail	0	0	0	1	1	0
175	Elsevier	Cancer Cell	Zheng Z-Y	0	0	0	1	0	0
176	Elsevier	Cancer Cell	Wright	1	0	1	0	0	0
177	Elsevier	Cancer Cell	Zhang Z	1	0	1	0	0	0
178	Elsevier	Cancer Cell	Alam H	0	0	0	1	0	0
179	Elsevier	Cancer Cell	Beguelin	0	0	0	0	0	0
180	Elsevier	Cancer Cell	Dheilly	0	0	0	0	0	0
181	Elsevier	Cancer Letters	Schoojnas	0	0	0	0	0	0
182	Elsevier	Cancer Letters	Liu C	0	0	0	1	0	0
183	Elsevier	Cancer Letters	Pina M	1	0	0	1	0	0
184	Elsevier	Cancer Letters	Kashyap	1	0	1	1	0	0
185	Elsevier	Cancer Letters	Liu Ch	1	0	1	1	0	0
186	Elsevier	Cancer Letters	Du B	0	0	0	0	0	0
187	Elsevier	Cancer Letters	Zhao M	0	0	0	0	0	0
188	Elsevier	Cancer Letters	Zhang W	1	0	0	0	0	0
189	Elsevier	Cancer Letters	Chen G	0	0	1	1	0	0
190	Elsevier	Cancer Letters	Choi B	0	0	0	0	0	0
191	Elsevier	Cancer Letters	Park J	0	0	0	0	0	0
192	Elsevier	Cancer Letters	Wu X	0	0	0	0	0	0
193	Elsevier	Cancer Letters	Wei J	0	0	0	0	0	0
194	Elsevier	Cancer Letters	Zhao Z	0	0	1	0	0	0
195	Elsevier	Cancer Letters	Yang Y-F	0	0	0	0	0	0
196	Elsevier	Cancer Letters	Du T	0	0	0	0	0	0
197	Elsevier	Cancer Letters	Quan	0	0	0	1	0	0
198	Elsevier	Cancer Letters	Shi	0	0	0	0	0	0
199	Elsevier	Cancer Letters	Smalley	0	0	0	0	0	0
200	Elsevier	Cancer Letters	Mahmud	0	0	0	0	0	0
201	Elsevier	Transl Oncol.	Liu X	1	0	1	1	0	0
202	Elsevier	Transl Oncol.	Chiang K-C	1	0	1	1	0	0
203	Elsevier	Transl Oncol.	Zhao Y	1	0	1	1	0	0
204	Elsevier	Transl Oncol.	Deskin B	0	0	1	0	0	0
205	Elsevier	Transl Oncol.	Timme	0	0	1	0	0	0
206	Elsevier	Transl Oncol.	de Moura	0	0	1	1	1	0
207	Elsevier	Transl Oncol.	Mao P	0	0	1	0	0	0
208	Elsevier	Transl Oncol.	Niu T	0	0	0	0	0	0
209	Elsevier	Transl Oncol.	Wang Q	0	0	0	1	0	0
210	Elsevier	Transl Oncol.	Igarashi	0	0	0	0	0	0
211	Elsevier	Transl Oncol.	Cho S	1	0	1	0	0	0
212	Elsevier	Transl Oncol.	Fu Y	0	0	1	0	0	0
213	Elsevier	Transl Oncol.	Challa S	0	0	0	0	0	0
214	Elsevier	Transl Oncol.	Zalles	0	0	1	0	0	0
215	Elsevier	Transl Oncol.	Zhu G	1	0	0	1	0	0
216	Elsevier	Transl Oncol.	Wang S	0	0	0	0	0	0
217	Elsevier	Transl Oncol.	Bulle	0	0	1	1	0	0
218	Elsevier	Transl Oncol.	Yazawa	1	0	0	0	1	0
219	Elsevier	Transl Oncol.	Li	0	0	1	1	0	0
220	Elsevier	Transl Oncol.	Argawal	1	0	1	0	0	0
221	Elsevier	Neoplasia	Shao	1	0	1	0	0	0
222	Elsevier	Neoplasia	Sun J	0	0	0	1	0	0
223	Elsevier	Neoplasia	Gupta P	0	0	0	0	0	0
224	Elsevier	Neoplasia	Gupta S	0	0	0	0	0	0
225	Elsevier	Neoplasia	Kane	0	0	0	0	0	0
226	Elsevier	Neoplasia	Liu T	0	0	0	0	0	0
227	Elsevier	Neoplasia	Jiao J	0	0	0	0	0	0
228	Elsevier	Neoplasia	Zhao X	0	0	1	1	0	0
229	Elsevier	Neoplasia	Zhang H-M	0	0	0	0	0	0
230	Elsevier	Neoplasia	Zhang Q	0	0	0	0	0	0
231	Elsevier	Neoplasia	Hight S	0	0	0	0	0	0
232	Elsevier	Neoplasia	Zhong L	1	0	1	1	0	0
233	Elsevier	Neoplasia	Grigore F	0	0	0	1	0	0
234	Elsevier	Neoplasia	Xiong Y	0	0	1	1	0	0
235	Elsevier	Neoplasia	Koivisto	0	0	1	1	0	0
236	Elsevier	Neoplasia	Singh A	0	0	1	1	1	0
237	Elsevier	Neoplasia	Frieling JS	0	0	0	0	0	0
238	Elsevier	Neoplasia	Zhao	0	0	0	1	0	0
239	Elsevier	Neoplasia	Hu X	0	0	0	0	0	0
240	Elsevier	Neoplasia	Hou Y	0	0	0	0	0	0
241	Springer	Cancer Chemother Pharmacol.	Zou S	0	0	1	0	0	0
242	Springer	Cancer Chemother Pharmacol.	Pattarawat	0	0	0	0	0	0
243	Springer	Cancer Chemother Pharmacol.	Saber	1	0	1	1	0	0
244	Springer	Cancer Chemother Pharmacol.	Peng X	1	0	1	1	0	0
245	Springer	Cancer Chemother Pharmacol.	Higuchi	1	0	1	1	0	0
246	Springer	Cancer Chemother Pharmacol.	Ghilu	0	0	0	0	0	0
247	Springer	Cancer Chemother Pharmacol.	Tonra	0	0	0	1	0	0
248	Springer	Cancer Chemother Pharmacol.	de Almeida	0	0	0	0	0	0
249	Springer	Cancer Chemother Pharmacol.	Wang Z	0	0	1	0	0	0
250	Springer	Cancer Chemother Pharmacol.	Xu S	1	0	1	1	0	0
251	Springer	Cancer Chemother Pharmacol.	Parker	0	0	1	0	0	0
252	Springer	Cancer Chemother Pharmacol.	Kim S	0	0	0	0	0	0
253	Springer	Cancer Chemother Pharmacol.	Li K	0	0	1	1	0	0
254	Springer	Cancer Chemother Pharmacol.	Li M	0	0	0	0	0	0
255	Springer	Cancer Chemother Pharmacol.	Wei X	0	0	0	0	0	0
256	Springer	Cancer Chemother Pharmacol.	Arora	1	0	1	1	0	0
257	Springer	Cancer Chemother Pharmacol.	Liu H	0	0	0	0	0	0
258	Springer	Cancer Chemother Pharmacol.	Guo S	0	0	1	1	0	0
259	Springer	Cancer Chemother Pharmacol.	Juarez	1	0	1	0	0	0
260	Springer	Cancer Chemother Pharmacol.	Ye L	1	0	1	1	0	0
261	Springer	Cancer Immunol Immunother	Rashida	0	0	0	0	0	0
262	Springer	Cancer Immunol Immunother	Erin	0	0	0	0	0	0
263	Springer	Cancer Immunol Immunother	Yu	0	0	0	0	0	0
264	Springer	Cancer Immunol Immunother	Zhang R	0	0	0	0	0	0
265	Springer	Cancer Immunol Immunother	Zhou L	0	0	0	1	0	0
266	Springer	Cancer Immunol Immunother	Arpinati	0	0	0	0	0	0
267	Springer	Cancer Immunol Immunother	Li X	0	0	1	0	0	0
268	Springer	Cancer Immunol Immunother	Gordy	0	0	0	0	0	0
269	Springer	Cancer Immunol Immunother	Ghosh	0	0	0	0	0	0
270	Springer	Cancer Immunol Immunother	Simons	0	0	0	1	0	0
271	Springer	Cancer Immunol Immunother	leonard	0	0	0	1	0	0
272	Springer	Cancer Immunol Immunother	Yahiro	0	0	0	1	0	0
273	Springer	Cancer Immunol Immunother	Zhou L	0	0	0	0	0	0
274	Springer	Cancer Immunol Immunother	Kuang	1	0	1	1	0	0
275	Springer	Cancer Immunol Immunother	Zhang M	0	0	1	1	0	0
276	Springer	Cancer Immunol Immunother	Roderiguez-barbosa	0	0	1	1	0	0
277	Springer	Cancer Immunol Immunother	Wachowska	0	0	1	0	0	0
278	Springer	Cancer Immunol Immunother	levin	0	0	0	0	0	0
279	Springer	Cancer Immunol Immunother	Voloshin	0	0	0	0	0	0
280	Springer	Cancer Immunol Immunother	Pichinuk	0	0	1	0	0	0
281	NPG	Cancer Gene therapy	Chaurasiya	0	0	1	0	0	0
282	NPG	Cancer Gene therapy	Zhen S	0	0	1	0	0	0
283	NPG	Cancer Gene therapy	Vandergaast	0	0	0	0	0	0
284	NPG	Cancer Gene therapy	Zhang X	0	0	1	1	0	1
285	NPG	Cancer Gene therapy	Yao Z	0	0	1	1	0	0
286	NPG	Cancer Gene therapy	Phan T	0	0	1	1	0	0
287	NPG	Cancer Gene therapy	Yu DL	0	0	0	0	0	0
288	NPG	Cancer Gene therapy	Yang S	0	0	1	0	0	0
289	NPG	Cancer Gene therapy	Barlabé	0	0	0	1	0	0
290	NPG	Cancer Gene therapy	Yang X	1	0	1	1	0	0
291	NPG	Cancer Gene therapy	Gao Z	1	0	1	1	0	1
292	NPG	Cancer Gene therapy	Wang H	0	0	0	1	0	0
293	NPG	Cancer Gene therapy	Tai	0	0	0	1	1	0
294	NPG	Cancer Gene therapy	Esaki	0	0	1	1	0	0
295	NPG	Cancer Gene therapy	Yang K	1	0	1	1	0	0
296	NPG	Cancer Gene therapy	Zeng	0	0	0	1	0	0
297	NPG	Cancer Gene therapy	Ballesteros	0	0	1	1	0	0
298	NPG	Cancer Gene therapy	Fan Y	0	0	1	0	0	0
299	NPG	Cancer Gene therapy	Bernstock	0	0	1	1	0	0
300	NPG	Cancer Gene therapy	Hellwig	0	0	1	0	0	0
301	NPG	Oncogene	Sun B	0	0	1	1	0	0
302	NPG	Oncogene	Cebria-Costa	0	0	1	1	0	0
303	NPG	Oncogene	Park	0	0	0	0	0	0
304	NPG	Oncogene	Xu B-S	1	0	1	1	0	0
305	NPG	Oncogene	Liu X	0	1	0	0	0	0
306	NPG	Oncogene	Timaner	0	0	0	1	1	0
307	NPG	Oncogene	Ganguly	0	0	0	1	0/1	1
308	NPG	Oncogene	He Y	0	0	0	1	1	0
309	NPG	Oncogene	Lu X	0	0	1	1	0	0
310	NPG	Oncogene	Yang S	0	0	0	0	0	1
311	NPG	Oncogene	Zeng F	0	0	1	1	0	0
312	NPG	Oncogene	Joseph	0	0	1	1	0	0
313	NPG	Oncogene	Ming-Hui Z	1	0	1	1	0	1
314	NPG	Oncogene	Feng T	0	0	0	1	0	0
315	NPG	Oncogene	Bruno	0	0	0	0	0	0
316	NPG	Oncogene	Wang M	0	0	0	0	0	0
317	NPG	Oncogene	Tzu-Tang	0	0	0	0	0	0
318	NPG	Oncogene	Qian M	0	0	1	1	0	1
319	NPG	Oncogene	Liang Y	0	0	1	1	1	0
320	NPG	Oncogene	Sun J	0	0	1	0	0	0
321	NPG	Br J Cancer	Zhang Z	0	0	0	1	0	0
322	NPG	Br J Cancer	Li B	0	0	1	1	0	0
323	NPG	Br J Cancer	Meng G	0	0	1	1	0	0
324	NPG	Br J Cancer	Zhang Z	0	0	1	1	0	0
325	NPG	Br J Cancer	Berndt N	0	0	0	0	0	0
326	NPG	Br J Cancer	Lord SR	0	0	0	0	0	0
327	NPG	Br J Cancer	Nicoud MB	0	0	0	1	0	0
328	NPG	Br J Cancer	Annett S	0	0	0	1	0	0
329	NPG	Br J Cancer	Po'uha ST	0	1	0	0	0	0
330	NPG	Br J Cancer	Rushworth LK	0	0	0	0	0	0
331	NPG	Br J Cancer	Zhang W	0	0	1	1	0	0
332	NPG	Br J Cancer	Kamili A	0	0	0	1	0	0
333	NPG	Br J Cancer	Liang Y	1	0	1	1	0	0
334	NPG	Br J Cancer	Wu L	0	0	0	0	0	0
335	NPG	Br J Cancer	Horikawa N	0	0	0	0	0	0
336	NPG	Br J Cancer	Tiago M	0	0	0	1	0	0
337	NPG	Br J Cancer	Mull BB	0	0	0	0	0	0
338	NPG	Br J Cancer	Teratake Y	1	0	1	1	0	0
339	NPG	Br J Cancer	Beloueche-Babari	1	0	1	1	0	0
340	NPG	Br J Cancer	Yamanaka T	0	0	1	1	0	0
341	Wiley	International Journal of Cancer	Raninga	0	0	1	1	0	0
342	Wiley	International Journal of Cancer	Pantelli	1	0	1	0	0	0
343	Wiley	International Journal of Cancer	Yang	0	0	0	0	0	0
344	Wiley	International Journal of Cancer	Milosevic	0	1	0	1	1	0
345	Wiley	International Journal of Cancer	Zhang	0	0	0	0	0	0
346	Wiley	International Journal of Cancer	Ye J	0	0	0	0	0	0
347	Wiley	International Journal of Cancer	Carella	0	0	0	0	0	0
348	Wiley	International Journal of Cancer	Fleurence	0	0	0	1	0	0
349	Wiley	International Journal of Cancer	Shi X	0	0	0	0	0	0
350	Wiley	International Journal of Cancer	Chen Y	0	0	0	0	1	0
351	Wiley	International Journal of Cancer	Thole	0	0	0	0	0	0
352	Wiley	International Journal of Cancer	He J	0	0	1	1	0	0
353	Wiley	International Journal of Cancer	Dok	0	0	0	0	0	0
354	Wiley	International Journal of Cancer	Namekawa	0	0	1	1	0	0
355	Wiley	International Journal of Cancer	Takashima	0	0	1	1	0	0
356	Wiley	International Journal of Cancer	Norum	0	0	0	0	0	0
357	Wiley	International Journal of Cancer	Geng	0	0	0	0	0	0
358	Wiley	International Journal of Cancer	Mallm	0	0	0	0	0	0
359	Wiley	International Journal of Cancer	Li H	0	0	0	0	0	0
360	Wiley	International Journal of Cancer	Sawada Y	0	0	0	0	0	0
361	Wiley	Molecular Oncology	Gymnopoulos	0	0	0	1	0	0
362	Wiley	Molecular Oncology	Chen X	0	0	0	0	0	0
363	Wiley	Molecular Oncology	Chava S	0	0	0	0	0	0
364	Wiley	Molecular Oncology	Yuan T	0	0	0	0	0	0
365	Wiley	Molecular Oncology	Katara	0	0	0	0	0	0
366	Wiley	Molecular Oncology	Steinestel K	0	0	0	1	0	0
367	Wiley	Molecular Oncology	Piontek	0	0	0	1	0	0
368	Wiley	Molecular Oncology	Zhang	0	0	0	0	0	0
369	Wiley	Molecular Oncology	Kim J K	0	0	0	0	0	0
370	Wiley	Molecular Oncology	Pérez‐Moreno;	1	1	1	1	0	0
371	Wiley	Molecular Oncology	Chen S-L	0	0	0	1	0	0
372	Wiley	Molecular Oncology	Shen Z	0	0	0	0	0	0
373	Wiley	Molecular Oncology	Wang H	0	0	0	0	0	0
374	Wiley	Molecular Oncology	Gao J	1	0	1	0	0	0
375	Wiley	Molecular Oncology	Tian X	0	0	0	0	0	0
376	Wiley	Molecular Oncology	Sereno	0	0	0	0	0	0
377	Wiley	Molecular Oncology	Wang X	0	0	0	0	0	0
378	Wiley	Molecular Oncology	Griñán-Lisón	0	0	0	0	0	0
379	Wiley	Molecular Oncology	Perrone	1	0	1	1	0	0
380	Wiley	Molecular Oncology	Huang Y	0	0	1	1	0	0
381	Wiley	Cancer Medicine	Song Y	0	0	0	0	0	0
382	Wiley	Cancer Medicine	Bao G	0	0	0	0	0	0
383	Wiley	Cancer Medicine	Hara Y	0	0	0	0	0	0
384	Wiley	Cancer Medicine	Stefka A	0	0	0	0	0	0
385	Wiley	Cancer Medicine	Mei Z	0	0	1	1	0	0
386	Wiley	Cancer Medicine	Yang D	1	0	1	0	0	0
387	Wiley	Cancer Medicine	Li Z-Q	0	0	0	0	0	0
388	Wiley	Cancer Medicine	Wei X	0	0	0	0	0	0
389	Wiley	Cancer Medicine	Nai Y	0	0	0	0	0	0
390	Wiley	Cancer Medicine	Zhu B	0	0	1	1	0	0
391	Wiley	Cancer Medicine	Lin Y-L	0	0	1	0	0	0
392	Wiley	Cancer Medicine	Zhou J	0	0	1	1	0	0
393	Wiley	Cancer Medicine	Lv X-X	0	0	1	1	0	1
394	Wiley	Cancer Medicine	Sun R	1	0	1	1	0	0
395	Wiley	Cancer Medicine	Liu J	1	0	1	0	0	0
396	Wiley	Cancer Medicine	Zhao M	0	0	1	0	0	0
397	Wiley	Cancer Medicine	Gao Y	0	0	0	0	0	0
398	Wiley	Cancer Medicine	Wang T	1	0	1	0	0	0
399	Wiley	Cancer Medicine	Dilly A	0	0	0	1	0	1
400	Wiley	Cancer Medicine	Chen Y	1	0	1	1	0	0

## Sheet: tumour  burden
ID	JOUR	FIRST_AU	SITES	LATERALITY	ROUTE	CALIPERS	FORMULA	FREQ	MAXTUM	DURATION	TUMGT1500
1	Cancer Immunol Res	Xin G	1	1	1	1	1	1	1	0	1
2	Cancer Immunol Res	Schramme F	1	1	1	1	1	1	0	1	1
3	Cancer Immunol Res	Jung K	0	0	1	1	0	1	0	1	1
4	Cancer Immunol Res	Landoni	1	1	1	1	0	1	0	0	0
5	Cancer Immunol Res	Chen K	1	1	1	1	1	0	0	1	not reported
7	Cancer Immunol Res	Treffers L	0	0	0	1	1	1	0	0	0
8	Cancer Immunol Res	Galliverti	1	1	1	1	1	0	0	0	not reported
9	Cancer Immunol Res	Chen L	1	1	1	0	1	0	0	1	1
10	Cancer Immunol Res	Schreiber	1	1	1	1	1	1	1	0	0
11	Cancer Immunol Res	Omene	1	1	1	1	1	1	1	1	1
12	Cancer Immunol Res	de Silva	1	1	1	0	0	0	1	0	1
16	Cancer Immunol Res	Maruoka	1	1	1	1	1	1	1	0	1
18	Cancer Immunol Res	Deligne	0	0	1	1	1	1	1	0	0
21	Cancer Research	Zhang Y	1	1	1	1	1	1	0	1	0
22	Cancer Research	Bhattacharya	0	0	1	1	0	1	0	1	not reported
23	Cancer Research	Chen J	0	0	1	0	0	1	1	1	n/a
29	Cancer Research	Ito H	0	0	1	0	1	0	0	0	1
30	Cancer Research	Matthew-Onabanjo,	1	1	1	1	1	1	0	0	0
31	Cancer Research	Ikemori R	1	1	1	1	1	0	0	1	0
33	Cancer Research	Navas	1	1	1	1	0	1	0	1	1
34	Cancer Research	Qu Y-Y	0	0	1	1	1	1	0	0	0
35	Cancer Research	Ferrandon S	1	1	1	1	0	1	0	1	1
36	Cancer Research	Luo Q	1	1	1	0	1	0	0	0	0
37	Cancer Research	Umeh-Garcia M	0	0	1	1	1	1	0	0	relative
44	Cancer Discovery	Hobbs A	0	0	1	1	0	1	1	1	relative
49	Cancer Discovery	Erkes	1	0	1	1	1	0	1	1	0
50	Cancer Discovery	Li F	0	1	1	1	1	1	0	1	0
53	Cancer Discovery	Fan J-B	1	0	1	0	1	1	0	1	relative
60	Cancer Discovery	Dey P	0	1	1	0	1	1	1	1	n/a
62	Molecular Cancer Research	Nguyen DJM	0	1	1	0	1	1	1	0	not reported
65	Molecular Cancer Research	Avula L	1	1	1	1	1	0	0	1	not reported
66	Molecular Cancer Research	Kandasmy S	0	0	1	0	1	0	0	1	0
68	Molecular Cancer Research	Zheng Y	0	0	1	1	1	1	1	0	1
70	Molecular Cancer Research	Song S	1	1	0	1	1	0	0	1	not reported
71	Molecular Cancer Research	Kang H-G	1	1	0	0	0	0	0	0	not reported
72	Molecular Cancer Research	Wong C	1	1	1	0	1	0	0	0	relative
73	Molecular Cancer Research	Xiao M	0	0	1	1	1	1	0	1	relative
74	Molecular Cancer Research	Urrutia	0	0	1	0	0	1	0	1	relative
78	Molecular Cancer Research	Manabe T	1	1	1	1	1	0	0	0	0
79	Molecular Cancer Research	Ye S	0	0	0	0	1	1	0	1	not reported
80	Molecular Cancer Research	Akella	0	1	1	1	1	0	0	0	not reported
81	Molecular Cancer	Tang	0	1	0	0	0	0	0	0	not reported
82	Molecular Cancer	Ma	0	1	0	0	0	0	0	0	0
83	Molecular Cancer	Pothuraju	1	1	1	1	0	1	0	0	1
84	Molecular Cancer	Jin D	1	1	0	0	1	1	0	1	1
86	Molecular Cancer	Xu J	0	0	1	0	1	1	0	0	1
87	Molecular Cancer	Jin B	0	1	1	0	1	1	1	0	1
88	Molecular Cancer	Shen C	0	0	1	0	1	1	0	0	1
89	Molecular Cancer	Guo X	0	0	1	0	0	1	0	1	not reported
90	Molecular Cancer	Huang X-Y	1	0	1	0	1	0	0	0	0
91	Molecular Cancer	Wu H	0	0	1	0	0	1	0	1	1
92	Molecular Cancer	Chen J	0	1	1	1	1	1	0	1	1
93	Molecular Cancer	Wu Y	0	0	1	0	1	0	0	1	1
94	Molecular Cancer	Li J	0	1	1	1	0	1	0	1	1
96	Molecular Cancer	Li Y	0	0	1	0	1	1	0	1	0
97	Molecular Cancer	Zhang P-F	0	0	1	0	1	0	0	1	0
98	Molecular Cancer	Xie M	0	0	1	0	1	1	0	1	1
99	Molecular Cancer	Xie J-W	0	0	1	0	1	1	0	1	0
100	Molecular Cancer	Zhou C	0	0	0	1	1	1	0	0	0
101	Journal Hematology & Oncology	Zhu Q	0	0	1	0	0	1	0	0	not reported
102	Journal Hematology & Oncology	Yang L-Y	0	0	1	0	0	0	0	0	1
103	Journal Hematology & Oncology	Zuo X	0	1	1	0	0	0	0	1	not reported
108	Journal Hematology & Oncology	Coussy F	0	0	0	1	1	1	0	0	relative
109	Journal Hematology & Oncology	Zheng S	0	1	1	0	1	1	0	0	0
110	Journal Hematology & Oncology	Song H	0	1	0	0	0	0	0	0	0
111	Journal Hematology & Oncology	Domínguez J-M	0	0	1	1	1	1	1	0	1
112	Journal Hematology & Oncology	Yu X	0	0	1	1	1	1	0	0	0
113	Journal Hematology & Oncology	Lu C-S	0	0	1	0	1	0	1	0	1
115	Journal Hematology & Oncology	Basher F	0	0	1	0	0	1	1	1	0
116	Journal Hematology & Oncology	Zhou X	0	1	1	1	1	1	0	0	1
117	Journal Hematology & Oncology	Wang J	0	1	1	1	1	1	0	0	1
119	Journal Hematology & Oncology	Choi YS	0	1	1	0	1	1	0	0	1
120	Journal Hematology & Oncology	Lei K	1	1	1	0	1	1	0	1	0
121	BMC Cancer	Sun Y-L	0	0	1	1	1	1	0	0	1
124	BMC Cancer	Yoshida	0	1	1	0	0	1	0	0	1
125	BMC Cancer	Yang Y	0	0	1	0	0	1	0	1	1
126	BMC Cancer	Liao X	0	0	1	0	0	1	0	0	1
127	BMC Cancer	Sasagawa T	1	1	1	1	1	1	0	0	1
129	BMC Cancer	Fliedner	0	0	1	1	1	1	0	1	not reported
130	BMC Cancer	Dutta	0	0	1	1	0	1	0	1	1
131	BMC Cancer	Richter	0	0	1	0	0	0	0	1	not reported
133	BMC Cancer	Li N	0	1	0	0	1	0	0	0	not reported
134	BMC Cancer	Koziol	1	0	0	1	1	1	1	0	1
135	BMC Cancer	Liu F	0	0	1	0	1	1	0	1	0
136	BMC Cancer	Xu N	0	0	1	0	0	0	0	0	1
137	BMC Cancer	Sriskandarajah	0	1	1	1	1	1	0	0	1
139	BMC Cancer	Chen C	0	1	1	0	1	0	0	1	0
141	Cancer Cell International	Zeng	0	0	1	1	1	1	1	0	1
142	Cancer Cell International	Gao n	1	1	1	0	0	1	0	0	1
144	Cancer Cell International	Yang Y	0	0	1	1	1	1	0	0	1
145	Cancer Cell International	Luo Y	0	0	0	0	1	1	0	0	1
146	Cancer Cell International	Lim C	0	0	1	1	1	1	0	1	1
147	Cancer Cell International	Zhao D	0	0	1	0	1	0	0	0	0
148	Cancer Cell International	Xia F	0	0	1	0	1	1	0	1	1
149	Cancer Cell International	Wang X	1	1	1	0	1	1	0	1	0
150	Cancer Cell International	Lu J	0	1	1	1	0	0	1	0	1
151	Cancer Cell International	Tan X	1	1	1	1	0	1	0	0	0
152	Cancer Cell International	Chen D	0	0	1	0	1	1	0	1	1
153	Cancer Cell International	Zhang R	0	1	0	1	1	0	0	0	0
155	Cancer Cell International	Wei B	1	1	1	1	1	1	0	0	0
156	Cancer Cell International	Xie Y	0	0	1	0	1	1	0	1	0
157	Cancer Cell International	Ding Y	0	0	1	0	1	1	0	1	1
158	Cancer Cell International	Hu X	0	0	1	1	1	0	0	1	0
159	Cancer Cell International	Tang L	0	1	1	1	1	1	0	0	0
160	Cancer Cell International	Guo C	1	1	1	0	0	1	0	1	0
162	Cancer Cell	Zhang H	0	1	1	0	0	1	1	1	1
163	Cancer Cell	Hanniford	0	0	1	1	1	1	1	1	0
164	Cancer Cell	Orgaz	0	0	1	1	1	0	0	0	0
165	Cancer Cell	Kurppa	0	0	1	1	1	1	0	1	0
166	Cancer Cell	Karakashev	0	0	1	0	0	1	1	1	1
168	Cancer Cell	Sudhan	0	0	1	1	1	0	0	0	1
171	Cancer Cell	Liu	1	1	1	1	0	0	0	0	1
172	Cancer Cell	Salvador-Barbero	0	1	1	1	1	1	0	0	1
173	Cancer Cell	Sagnella	0	0	1	0	1	1	1	1	0
174	Cancer Cell	McGrail	0	1	1	0	1	0	0	0	1
175	Cancer Cell	Zheng Z-Y	0	0	1	0	0	0	0	0	0
176	Cancer Cell	Wright	0	0	1	0	1	0	0	1	0
177	Cancer Cell	Zhang Z	0	0	1	0	0	1	0	0	0
178	Cancer Cell	Alam H	0	0	1	1	1	1	0	1	1
180	Cancer Cell	Dheilly	0	0	1	1	1	1	1	0	0
181	Cancer Letters	Schoojnas	0	0	1	1	0	1	0	0	0
182	Cancer Letters	Liu C	1	1	1	0	1	1	0	1	1
183	Cancer Letters	Pina M	0	0	1	1	1	1	0	1	0
184	Cancer Letters	Kashyap	0	0	1	0	0	1	1	0	relative
185	Cancer Letters	Liu Ch	1	1	1	1	1	0	0	1	0
186	Cancer Letters	Du B	0	0	1	1	1	0	0	1	relative
187	Cancer Letters	Zhao M	1	1	1	1	1	1	0	1	0
188	Cancer Letters	Zhang W	0	0	1	0	0	1	0	1	0
189	Cancer Letters	Chen G	1	1	1	0	1	1	0	0	1
190	Cancer Letters	Choi B	0	1	1	1	1	1	1	0	1
191	Cancer Letters	Park J	0	0	1	1	1	0	0	1	0
192	Cancer Letters	Wu X	1	1	0	0	1	1	0	1	0
193	Cancer Letters	Wei J	0	1	0	0	0	1	0	1	0
194	Cancer Letters	Zhao Z	1	1	1	1	1	1	0	1	0
196	Cancer Letters	Du T	0	0	1	0	0	1	0	0	1
197	Cancer Letters	Quan	0	1	1	0	0	0	0	0	1
198	Cancer Letters	Shi	0	0	1	1	1	0	0	0	1
199	Cancer Letters	Smalley	1	1	1	0	1	1	1	1	1
200	Cancer Letters	Mahmud	0	0	0	1	1	0	0	0	1
202	Transl Oncol.	Chiang K-C	0	1	0	1	1	0	0	0	1
205	Transl Oncol.	Timme	1	1	0	1	1	0	1	0	1
206	Transl Oncol.	de Moura	1	1	1	1	1	0	1	0	1
208	Transl Oncol.	Niu T	0	1	0	0	1	0	0	0	1
209	Transl Oncol.	Wang Q	0	1	1	0	1	0	0	0	0
211	Transl Oncol.	Cho S	0	1	1	1	1	1	0	1	0
212	Transl Oncol.	Fu Y	0	0	1	0	1	0	0	1	0
213	Transl Oncol.	Challa S	0	0	1	0	0	1	1	1	n/a
214	Transl Oncol.	Zalles	0	0	1	0	0	1	1	1	n/a
216	Transl Oncol.	Wang S	1	1	1	1	1	1	1	1	1
217	Transl Oncol.	Bulle	1	1	1	0	0	1	1	0	not reported
219	Transl Oncol.	Li	0	1	1	1	1	1	0	0	1
220	Transl Oncol.	Argawal	0	0	1	1	1	0	0	1	1
221	Neoplasia	Shao	0	0	1	0	0	0	0	1	0
222	Neoplasia	Sun J	0	1	1	1	1	0	1	1	1
223	Neoplasia	Gupta P	0	1	1	1	1	0	1	1	not reported
227	Neoplasia	Jiao J	0	0	1	0	1	1	0	1	0
228	Neoplasia	Zhao X	0	0	1	1	1	1	0	0	not reported
229	Neoplasia	Zhang H-M	1	1	1	0	0	0	0	1	0
231	Neoplasia	Hight S	0	0	1	0	1	0	0	1	1
232	Neoplasia	Zhong L	0	0	1	0	1	1	1	0	0
234	Neoplasia	Xiong Y	0	0	1	0		0	1	1	1
236	Neoplasia	Singh A	0	0	0	1	1	1	1	0	not reported
238	Neoplasia	Zhao	1	1	1	0	1	1	0	0	0
239	Neoplasia	Hu X	0	1	1	0	1	1	1	0	0
240	Neoplasia	Hou Y	1	1	1	1	1	1	0	0	0
241	Cancer Chemother Pharmacol.	Zou S	0	0	1	0	0	0	0	0	0
242	Cancer Chemother Pharmacol.	Pattarawat	1	1	1	0	1	0	0	0	0
245	Cancer Chemother Pharmacol.	Higuchi	1	1	1	0	1	1	0	0	not reported
246	Cancer Chemother Pharmacol.	Ghilu	0	1	1	0	1	0	1	1	1
247	Cancer Chemother Pharmacol.	Tonra	0	1	1	0	0	0	0	1	n/a
249	Cancer Chemother Pharmacol.	Wang Z	0	0	1	1	1	1	0	1	1
250	Cancer Chemother Pharmacol.	Xu S	0	0	1	0	1	1	0	1	1
251	Cancer Chemother Pharmacol.	Parker	0	1	1	1	1	1	0	0	1
252	Cancer Chemother Pharmacol.	Kim S	1	1	1	1	1	1	0	0	1
253	Cancer Chemother Pharmacol.	Li K	0	1	1	1	0	1	0	0	1
254	Cancer Chemother Pharmacol.	Li M	0	1	1	0	1	1	0	1	0
255	Cancer Chemother Pharmacol.	Wei X	0	1	1	0	0	0	1	0	0
256	Cancer Chemother Pharmacol.	Arora	0	0	1	1	1	1	0	1	1
257	Cancer Chemother Pharmacol.	Liu H	0	1	1	1	1	0	0	1	1
258	Cancer Chemother Pharmacol.	Guo S	1	1	1	1	1	0	0	1	0
259	Cancer Chemother Pharmacol.	Juarez	0	0	1	0	1	1	0	1	1
260	Cancer Chemother Pharmacol.	Ye L	0	1	1	1	1	0	1	0	0
264	Cancer Immunol Immunother	Zhang R	0	0	1	0	0	1	0	1	1
265	Cancer Immunol Immunother	Zhou L	0	0	1	1	1	1	1	0	0
266	Cancer Immunol Immunother	Arpinati	0	1	1	0	1	0	1	1	not reported
267	Cancer Immunol Immunother	Li X	0	0	1	0	1	0	0	0	0
269	Cancer Immunol Immunother	Ghosh	0	0	1	1	1	1	1	1	1
272	Cancer Immunol Immunother	Yahiro	0	1	1	1	1	1	1	0	1
273	Cancer Immunol Immunother	Zhou L	0	1	1	1	1	1	0	0	0
274	Cancer Immunol Immunother	Kuang	0	0	1	1	1	1	1	1	1
275	Cancer Immunol Immunother	Zhang M	0	0	1	0	0	1	1	1	1
276	Cancer Immunol Immunother	Roderiguez-barbosa	0	0	1	1	1	1	0	0	1
277	Cancer Immunol Immunother	Wachowska	0	1	0	0	0	0	1	0	1
278	Cancer Immunol Immunother	Globerson Levin AG	1	1	0	1	0	0	0	0	0
279	Cancer Immunol Immunother	Voloshin	0	0	1	1	1	0	0	0	1
280	Cancer Immunol Immunother	Pichinuk	0	0	1	1	1	0	0	0	0
281	Cancer Gene therapy	Chaurasiya	0	0	1	0	0	1	1	0	1
283	Cancer Gene therapy	Vandergaast	0	0	1	1	1	0	0	0	not reported
284	Cancer Gene therapy	Zhang X	1	1	0	0	0	0	0	0	0
285	Cancer Gene therapy	Yao Z	0	0	1	0	1	1	0	1	0
286	Cancer Gene therapy	Phan T	0	0	1	1	1	1	1	0	1
288	Cancer Gene therapy	Yang S	1	1	1	0	0	1	1	0	0
289	Cancer Gene therapy	Barlabé	0	0	1	0	1	0	0	0	not reported
290	Cancer Gene therapy	Yang X	0	1	1	1	1	1	0	1	1
291	Cancer Gene therapy	Gao Z	0	1	1	1	1	1	0	1	0
292	Cancer Gene therapy	Wang H	1	1	1	0	1	0	1	0	not reported
293	Cancer Gene therapy	Tai	0	1	1	1	1	0	0	0	1
295	Cancer Gene therapy	Yang K	0	0	1	0	0	0	0	1	0
296	Cancer Gene therapy	Zeng	0	0	1	0	0	1	0	0	0
297	Cancer Gene therapy	Ballesteros	0	0	1	1	1	1	0	1	1
301	Oncogene	Sun B	0	1	1	1	0	1	0	0	not reported
302	Oncogene	Cebria-Costa	0	0	1	1	1	1	0	0	0
303	Oncogene	Park	1	1	1	0	1	1	0	1	0
304	Oncogene	Xu B-S	1	1	1	1	1	1	0	1	0
306	Oncogene	Timaner	0	1	1	1	1	0	1	0	1
309	Oncogene	Lu X	1	1	1	1	1	1	0	1	1
310	Oncogene	Yang S	0	0	1	0	0	1	0	1	0
311	Oncogene	Zeng F	0	0	1	0	0	1	0	0	0
312	Oncogene	Joseph	1	1	1	1	1	1	1	0	0
313	Oncogene	Zhang M-H	0	1	1	0	1	1	0	1	0
314	Oncogene	Feng T	1	1	1	1	1	1	0	0	not reported
315	Oncogene	Bruno	0	0	1	1	1	0	0	1	0
316	Oncogene	Wang M	1	1	1	0	1	1	1	0	1
319	Oncogene	Liang Y	1	1	1	0	0	1	0	1	1
321	Br J Cancer	Zhang Z	0	0	1	0	0	1	0	0	1
322	Br J Cancer	Li B	0	0	1	0	1	1	0	1	0
323	Br J Cancer	Meng G	1	1	1	1	1	1	1	0	1
324	Br J Cancer	Zhang Z	0	0	1	1	1	1	0	1	0
326	Br J Cancer	Lord SR	0	1	1	0	1	0	1	0	not reported
327	Br J Cancer	Nicoud MB	0	1	1	1	1	1	0	0	not reported
328	Br J Cancer	Annett S	1	1	1	0	0	1	0	0	0
330	Br J Cancer	Rushworth LK	0	0	1	1	1	0	1	0	not reported
331	Br J Cancer	Zhang W	0	0	1	1	1	1	0	0	0
332	Br J Cancer	Kamili A	0	1	1	1	1	1	1	1	0
333	Br J Cancer	Liang Y	1	1	1	0	1	1	0	1	1
334	Br J Cancer	Wu L	0	1	1	0	1	1	0	1	0
335	Br J Cancer	Horikawa N	0	0	1	0	1	1	0	0	1
336	Br J Cancer	Tiago M	0	1	0	1	1	1	1	0	0
337	Br J Cancer	Mull BB	0	0	1	0	0	0	0	0	0
338	Br J Cancer	Teratake Y	0	1	1	0	0	0	0	0	not reported
339	Br J Cancer	Beloueche-Babari	0	1	1	0	1	0	0	1	not reported
340	Br J Cancer	Yamanaka T	0	1	1	0	1	1	0	1	0
341	International Journal of Cancer	Raninga	0	0	1	1	1	1	0	0	0
344	International Journal of Cancer	Milosevic	1	1	1	1	1	1	0	1	1
345	International Journal of Cancer	Zhang	0	0	1	0	0	1	0	1	1
346	International Journal of Cancer	Ye J	0	0	1	0	0	0	0	0	0
347	International Journal of Cancer	Carella	0	0	1	1	1	1	0	0	0
348	International Journal of Cancer	Fleurence	0	1	1	0	1	1	1	0	0
349	International Journal of Cancer	Shi X	1	1	1	0	0	1	0	1	0
350	International Journal of Cancer	Chen Y	0	0	1	0	0	0	0	1	0
351	International Journal of Cancer	Thole	0	1	1	1	1	0	0	0	0
352	International Journal of Cancer	He J	0	0	1	0	1	1	0	1	0
353	International Journal of Cancer	Dok	0	0	1	1	0	0	0	0	0
354	International Journal of Cancer	Namekawa	0	1	1	0	1	1	0	0	1
355	International Journal of Cancer	Takashima	1	1	1	0	1	1	0	1	0
356	International Journal of Cancer	Norum	0	1	1	0	1	1	1	0	1
357	International Journal of Cancer	Geng	0	0	1	0	1	1	0	1	0
359	International Journal of Cancer	Li H	0	0	1	0	1	1	1	0	not reported
361	Molecular Oncology	Gymnopoulos	0	0	1	0	1	1	0	0	1
362	Molecular Oncology	Chen X	0	0	1	0	1	0	0	1	not reported
363	Molecular Oncology	Chava S	0	1	1	0	1	1	1	0	1
366	Molecular Oncology	Steinestel K	0	1	1	0	0	0	1	1	0
367	Molecular Oncology	Piontek	1	1	1	0	1	1	1	0	0
368	Molecular Oncology	Zhang	0	1	1	1	1	1	0	1	0
370	Molecular Oncology	Pérez‐Moreno;	1	1	1	0	1	1	0	1	0
371	Molecular Oncology	Chen S-L	1	1	1	0	1	1	0	1	0
372	Molecular Oncology	Shen Z	0	0	1	0	1	1	0	0	0
374	Molecular Oncology	Gao J	0	1	1	1	1	1	0	1	0
375	Molecular Oncology	Tian X	0	1	1	1	1	1	0	1	0
377	Molecular Oncology	Wang X	0	0	1	0	0	0	0	0	1
378	Molecular Oncology	Griñán-Lisón	0	0	1	1	1	1	0	0	0
379	Molecular Oncology	Perrone	1	1	1	1	1	1	1	0	1
380	Molecular Oncology	Huang Y	1	1	1	0	1	0	0	0	1
381	Cancer Medicine	Song Y	0	1	1	0	0	1	0	0	not reported
382	Cancer Medicine	Bao G	1	1	0	0	0	0	1	1	0
383	Cancer Medicine	Hara Y	0	0	1	1	1	1	1	0	1
384	Cancer Medicine	Stefka A	0	1	1	0	0	1	1	1	1
385	Cancer Medicine	Mei Z	0	0	1	1	1	0	1	0	1
386	Cancer Medicine	Yang D	0	0	0	1	1	1	1	1	0
387	Cancer Medicine	Li Z-Q	1	1	1	1	0	1	1	1	0
388	Cancer Medicine	Wei X	0	0	1	0	1	1	1	1	0
389	Cancer Medicine	Nai Y	0	1	1	0	0	1	1	1	0
390	Cancer Medicine	Zhu B	0	0	1	1	1	1	1	1	0
392	Cancer Medicine	Zhou J	1	1	1	0	1	1	1	0	0
393	Cancer Medicine	Lv X-X	0	0	1	1	1	1	1	0	1
394	Cancer Medicine	Sun R	0	0	0	0	0	0	1	1	not reported
396	Cancer Medicine	Zhao M	0	1	1	0	0	1	1	0	0
397	Cancer Medicine	Gao Y	0	0	1	0	0	1	1	1	0
398	Cancer Medicine	Wang T	0	0	1	0	0	1	1	1	0
400	Cancer Medicine	Chen Y	0	1	1	0	1	1	1	1	1
